# Supplementary material for: C-C motif receptor 2 is a core profibrotic factor in uremic cardiomyopathy
Source: Dis Model Mech. 2026 Feb 3;19(1):dmm052395. doi: 10.1242/dmm.052395 (PMC12919955; doi:10.1242/dmm.052395)
Supplement: Table S13. Gene expression read counts. [file dmm-19-052395-TableS13.xlsx]

## Sheet: gene_expression-read counts
Gene ID	Gene symbol	Control 1-Read count	Control 2-Read count	Control 3-Read count	Control 4-Read count	Control 5-Read count	MNx 1-Read count	MNx 2-Read count	MNx 3-Read count	MNx 4-Read count	MNx 5-Read count	Adenine 1-Read count	Adenine 2-Read count	Adenine 3-Read count	Adenine 4-Read count	Adenine 5-Read count
56291	Styx	693.19	814.55	826.83	770.8	914.22	1062.66	963.04	790.6	940.67	947.31	999.34	774.26	881.09	796.65	718.25
67037	Pmf1	60	55	41	63	61	70	124	116	115	95	68	81	90	78	68
74330	Dnajc14	752.79	821.36	797.13	782.79	912.52	1173.91	1249.68	1241.29	1149.93	998.26	1098.01	916.59	1033.32	1061.6	975.39
105675	Ppif	2689	2599	2601	2260	2468	2300	1940	1902	2086	2511	1792	2132	2214	1985	2453
629055	Gm6943	1	0	0	0	0	0	0	0	0	0	0	0	0	0	0
75870	Tcam1	1	1	2	1	2	1	1	2	0	3	2	2	1	2	0
14065	F2rl3	10	9	8	6	20	16	3	11	9	18	5	28	6	11	10
106522	Pkdcc	361	285	322	324	345	409	302	356	357	425	313	404	321	352	491
74326	Hnrnpr	915	897	898	888	1084	1197	1216	1274	1350	1256	1233	1064	1028	1118	1117
100213	Rusc2	763	847	753	844	799	971	943	869	705	783	909	597	788	762	704
277396	Klhl23	708	766	812	692	790	680	579	624	793	875	680	797	674	782	752
13628	Eef1a2	18126	17243	17589	17032	15241	14939	11588	12131	13387	15293	11647	11187	12487	14230	14394
269870	Zfp446	76	104	90	93	102	73	68	94	105	92	99	77	81	77	108
241850	Abhd16b	1	2	3	3	1	1	3	0	0	2	3	2	0	1	3
69399	1700025G04Rik	860	875	1043	1081	1148	1499	2199	1630	1487	1401	1537	1448	1236	1305	1051
71963	Cdca4	94	113	75	105	99	139	167	186	203	111	116	157	148	153	153
67270	Mrpl42	2668	2539	2715	2665	2830	2791	2393	2590	2816	2672	2331	2750	2448	3065	2914
328035	Fads6	108	107	102	103	158	136	91	69	59	89	103	72	49	90	92
666938	Bend4	38	53	38	33	53	79	81	54	80	63	45	33	41	50	41
26570	Slc7a11	83	85	94.01	81	115	195	327	328	290	189	141	145	125	137	155.6
102545	Cmtm7	61	49	53	37	36	52	29	72	54	21	58	84	50	29	48
76722	Ckmt2	29185	29199	32501	31194	27496	28175	25195	26950	27298	30164	25231	28188	28410	30186	29035
72273	Smim24	5	2	6	6	6	7	6	5	7	11	6	12	9	2	10
59040	Rhot1	1442	1413	1405	1309	1481	1596	1617	1604	1557	1662	1414	1357	1461	1532	1495
83486	Rbm5	1196	1251	1120	1169	1369	1299	1258	1377	1273	1326	1521	1137	1269	1386	1245
66098	Chchd6	99	85	94	91	114	103	109	100	91	102	97	89	82	85	86
68877	Maf1	1245	1221	1209	1147	1115	1175	894	896	993	1016	1123	945	1043	1116	1145
14167	Fgf12	13	13	12	9	11	8	8	9	9	15	8	8	7	4	6
53817	Ddx39b	808	806	757	817	803	964	1146	1315	1239	954	1021	909	935	1040	1035
21389	Tbx6	12	18	10	8	8	9	9	9	5	7	12	12	12	23	12
18207	Nthl1	43	32	31	42	57	36	43	40	31	38	41	32	34	38	36
22778	Ikzf1	53	52	63	33	82	94	162	136	146	89	94	70	179	128	82
68490	Zfp579	63	97	80	74	107	116	112	121	98	105	84	129	99	103	98
217127	Kat7	652	620	652	634	652	761	773	803	748	702	799	650	727	744	705
108154	Adamts6	114	90	104	128	148	131	188	113	131	96	149	92	234	170	74
70767	Prpf3	298	304	322	303	300	341	320	363	358	375	366	231	302	302	320
64929	Scel	0	0	0	0	1	3	4	2	0	1	1	2	0	2	2
105245011	Gm40525	87.77	93.47	160.52	90.64	139.77	147.08	37.4	97.53	33.37	160.17	146.27	54.02	25.09	106.06	48.55
70484	Slc35d2	34	40	39	38	35	58	44	54	50	46	65	56	65	28	38
69469	Tmco2	0	1	0	0	0	0	0	0	0	0	0	0	0	0	0
215615	Rnpep	246	317	284	292	309	381	325	486	480	328	360	317	404	430	329
54324	Arhgef5	487	472	482	469	493	558	568	606	556	548	568	492	591	620	558
235132	Zbtb44	677	943	831	751	780	936	768	708	755	766	954	624	742	804	730
332579	Card9	17	17	14	16	19	20	38	25	36	33	21	15	20	25	22
73293	Ccdc103	4	2	3	2	2	2	1	1	4	1	1	1	0	2	3
27204	Syn3	21.56	22.99	26.59	23.76	21.78	10.83	9.61	20.26	7.26	19.73	23.72	22.55	27.29	31.06	21.11
69698	Slc52a3	15	20	28	14	23	35	41	38	13	19	42	24	28	41	33
83435	Plekha3	328	395	400	314	450	572	611	546	586	528	590	414	524	540	439
56347	Eif3c	2399	2729	2383	2470	2402	2635	2442	2530	2599	2412	2645	1878	2449	2479	2433
319991	Kif6	21	17	12	22	37	22	28	24	19	36	51	20	48	45	41
21835	Thrsp	390	457	584	579	568	485	307	428	375	396	594	449	428	708	529
67579	Cpeb4	1409	1779	2057	1510	1734	1890	1924	1613	1806	1759	1771	1326	1717	1714	1498
12515	Cd69	0	1	0	0	1	3	4	2	4	2	3	5	3	2	1
13722	Aimp1	606	646	635	601	644	640	564	542	565	633	584	509	625	607	691
66583	Exosc1	120	117	120	120	139	173	132	162	167	111	184	127	134	152	115
17192	Mbd3	559	601	547	529	583	693	658	813	737	697	645	681	569	657	634
13618	Ednrb	325	344	300	238	291	481	542	665	534	678	528	357	241	170	533
270201	Klhl18	255	295	274	293	317	407	412	393	326	421	368	302	359	325	333
378462	Morn2	55	45	35	45	45	48	11	38	51	57	34	45	28	34	34
21934	Tnfrsf11a	35	40	34	48	72	107	113	106	123	87	71	67	141	83	44
100033459	Ifi208	5	15	17	18	21	26	24.35	21	26.27	20	29	11	219.81	208.43	4
93836	Rnf111	440	451	450	464	461	585	633	621	609	557	678	511	576	585	576
22691	Zscan2	55	77	71	64	62	56	42	51	56	63	58	60	63	56	63
319159	H4c11	0	0	0	0	0	1	0	0	0	0	0	0	0.95	0	1.01
107508	Eprs	2438	2831	2486	2599	2611	2904	2599	2636	2655	2241	2567	1754	2544	2199	2229
20394	Scg5	0	0	0	0	0	0	1	0	0	1	0	0	1	0	2
72027	Slc39a4	1	1	1	0	2	3	1	4	1	2	2	2	0	1	2
26886	Cenph	2	0	2	0	1	2	10	15	17	2	1	11	4	2	2
118454	Gjc2	14	12	6	11	9	12	7	10	10	21	10	21	18	4	13
16324	Inhbb	69	49	44	56	37	45	67	68	22	43	44	36	38	35	38
19653	Rbm4	179.71	208.65	218.07	201.29	230.5	225.46	165.52	176.93	200.57	222.76	206.37	158.97	188.43	197.1	181.79
19732	Rgl2	392	465	457	397	463	544	539	690	696	594	582	601	523	600	543
432572	Specc1	68	67	80	58	94	100	72	116	104	91	99	90	121	92	92
14396	Gabra3	6	1	10	6	4	7	1	8	2	3	3	9	5	7	8
23890	Gpr34	81	55	54	56	111	107	144	93	152	103	119	120	93	73	71
67630	Samd8	520	507	566	510	554	687	697	606	649	638	620	510	574	569	537
319160	H4c12	1.02	1.05	2	2.08	1	1	0	3	0	1.05	0	1	2.05	2.94	1
69137	Vstm5	6	7	2	6	3	8	25	35	11	7	20	29	18	6	16
219103	Cenpj	125	139	143	154	153	195	145	177	181	173	152	122	211	223	128
227545	Proser2	42	118	72	80	115	103	168	103	65	64	145	80	72	85	100
69215	Sat2	69	79	57	62	69	34	50	41	42	52	53	43	54	37	48
170760	Acbd3	547	636	623	581	701	874	891	836	827	843	866	665	730	699	700
320111	Prr18	4	5	3	0	7	9	2	13	5	1	9	4	6	0	5
223827	Gxylt1	434	480	496	409	508	593	581	634	629	606	689	499	445	501	534
26920	Cntrl	324	361	314	364	364	421	438	437	443	419	427	404	371	407	434
18312	Olfr15	0	0	0	0	0	1	0	0	0	0	0	0	0	0	0
20893	Bhlhe40	932	443	574	448	559	1677	1477	2115	1343	1016	1478	1077	1260	1385	1563
666311	Zscan25	142	163	147	151	128	146	147	141	121	129	144	138	157	147	176
67052	Ndc80	10	4	13	6	12	15	22	68	88	13	6	34	26	5	9
78308	Gpr108	461	386	429	398	439	476	448	478	439	491	488	388	522	462	460
226432	Ipo9	607	704	651	657	737	930	957	1201	1089	883	941	799	870	812	820
50912	Exosc10	550	542	498	478	546	560	660	723	682	596	630	524	628	641	641
66706	Ndufaf3	251	228	244	249	273	270	228	199	236	283	182	224	236	237	217
666504	Tmem249	0	0	0	0	0	0	0	0	0	0	0	0	0	1	0
109575	Tbx10	0	0	0	0	0	1	0	0	1	0	0	0	0	0	0
14063	F2rl1	12	14	13	14	31	18	38	65	40	24	31	15	20	10	15
68083	Pak1ip1	439	448	425	421	442	533	476	507	514	469	551	420	499	495	480
213956	Fam83f	4	0	0	2	3	2	4	7	6	2	0	5	7	3	0
72054	Cyp4f18	9	10	17	5	19	2	62	25	28	15	16	13	36	12	3
68323	Nudt22	147	154	122	120	170	161	156	131	151	143	132	152	132	140	142
224902	Safb2	531.96	570.84	542.8	535.68	648.99	694.46	650.29	740.96	654.12	706.71	742.62	583.78	630.81	750.56	674.32
115488536	LOC115488536	0	0	1	0	0	0	0	1	0	0	0	0	0	0	0
234725	Zfp612	446	414	461	441	399	228	172	191	229	274	193	233	255	252	282
319581	Xkr5	0	0	2	0	2	3	5	5	7	1	4	5	1	0	1
54485	Dll4	440	513	405	429	527	536	451	605	538	534	618	554	620	566	492
330267	Thsd7a	603	435	515	532	737	753	1445	891	541	899	1181	740	1072	716	927
224647	Ilrun	2686	2765	2735	2967	2840	3566	3061	3270	3279	3164	2870	2366	2892	3283	2722
67287	Parp6	272	314	304	271	326	426	294	385	336	333	391	285	288	360	338
69527	Mrps9	1225	1190	1229	1102	1158	1062	1023	1003	1126	1205	978	1061	1019	1067	1088
210582	Coq10a	3006	2934	3131	2712	2535	2903	2400	2725	3122	2885	2292	2761	2478	2991	3094
216157	Tmem259	857	993	929	862	993	1275	1117	1137	1042	1050	1005	970	936	1046	1054
14561	Gdf11	75	81	79	75	102	111	72	117	82	96	93	92	112	93	124
13601	Ecm1	568	491	569	497	693	1657	1179	1169	1043	1026	1075	979	933	908	881
16904	Gzmm	61	27	40	30	24	28	23	32	30	38	12	34	18	32	50
74246	Gale	4	5	5	5	5	10	17	22	20	17	10	23	7	19	10
102634078	LOC102634078	27.46	23.6	17.79	20.92	31.71	27.57	33.81	21.06	25.44	20	27.76	25.1	27.74	13	23.18
52615	Suz12	583	732	674	680	749	730	799	768	964	802	812	658	778	777	790
67493	Mettl16	359	380	376	357	442	502	403	486	439	494	392	313	350	478	384
234730	Fcsk	99	75	109	57	71	100	106	93	138	115	83	101	105	103	139
54377	Cacng4	2	2	1	0	3	2	1	4	0	1	4	1	1	0	0
666731	Trim43c	3	4	3	4	3	1	3	4	4	1.12	7	3	4	2	5
66968	Plin5	928	1216	978	968	1042	782	759	734	553	739	620	692	679	895	793
53604	Zpbp	33	27	36	26	29	37	34	26	46	42	28	22	34	31	46
13602	Sparcl1	8725	11281	8348	10560	11402	16535	15065	16674	14139	14632	19316	16943	17291	14618	13956
246177	Myo1g	23	24	13	18	29	45	139	95	110	48	38	39	52	62	39
15467	Eif2ak1	478	543	496	486	456	545	545	501	480	514	498	418	533	465	504
74251	Ankrd9	254	285	267	272	257	320	323	293	301	283	255	314	352	369	291
210004	B3gntl1	99.98	90	93.55	100.95	101.31	114.16	109.75	106.81	82.24	121.33	105.62	122.48	99.15	93.92	97.61
57262	Retnla	62	24	67	37	33	32	15	8	7	32	45	17	5	54	32
67226	Tmem19	217	286	216	240	274	370	312	308	327	286	323	287	293	272	247
71665	Fuca1	310	366	315	374	402	522	631	524	442	415	527	440	506	406	380
12159	Bmp4	147	137	118	168	186	186	162	161	159	248	131	162	252	143	144
13033	Ctsd	14421	15306	14053	15052	15263	17869	16996	15051	14497	17676	16620	13014	15392	17216	16488
75869	Arl5b	513	584	662	541	563	715	608	707	734	768	618	612	649	715	715
11765	Ap1g1	943	1057	998	1010	1135	1438	1385	1384	1236	1358	1252	1028	1177	1203	1156
192176	Flna	2694	3137	2498	2698	3330	5279	5361	7737	6880	4334	4850	4374	4515	4330	3898
14230	Fkbp10	261	176	212	134	184	371.97	409	627	414.96	266.97	311	299.98	333	243	262.94
17454	Mov10	263	142	184	193	206	209	199	230	243	230	234	206	482	490	219
330788	Zfp866	302	399	273	306	350	381	302	370	358	379	386	325	336	343	329
16433	Cuzd1	24	27	22	25	17	37	38	79	69	53	28	36	21	40	38
237313	Il20ra	0	0	1	0	0	0	0	0	0	1	0	0	0	0	0
66214	Rgcc	242	385	253	238	340	303	584	319	219	250	1041	387	347	644	309
52535	Mettl17	251	221	162	183	226	217	230	211	226	244	223	192	227	168	204
17357	Marcksl1	48	48	64	46	69	189	220	338	243	105	127	120	201	182	133
26889	Cln8	289	316	280	295	331	365	347	334	329	338	337	303	336	329	332
384059	Tlr12	1	0	4	3	3	1	2	0	0	2	1	0	2	4	3
74190	Exoc3l4	88	59	64	61	52	47	40	81	47	58	60	66	60	48	57
235628	Prss42	0	0	0	1	0	1	0	2	0	0	0	0	1	0	0
14159	Fes	174	165	145	139	189	288	292	349	378	246	304	257	298	328	273
23892	Grem1	0	0	0	0	0	0	0	0	1	0	0	0	0	0	0
76117	Arhgap15	72.01	75.49	79.69	80.02	81.34	66	133.31	80	75.33	97.06	127.71	75.45	97.09	117.55	70.6
22187	Ubb	9969	10891	9874	9714	9625	10541	10174	9628	9779	8912	10126	8636	10939	10248	9079
99512	Wdr47	237	312	247	244	269	322	308	259	300	307	292	241	264	256	247
21335	Tacc3	41	43	42	35	34	80	112	164	148	52	56	79	55	40	42
73710	Tubb2b	57.01	36.86	39.54	30.69	40.49	105.05	152.95	191.33	90.27	48.93	65.06	75.6	60	68.21	39.39
329502	Pla2g4e	88	121	248	212	84	82	19	64	73	86	30	71	183	375	258
217337	Srp68	1100	1132	1064	1067	1055	1054	883	940	1045	1097	1080	776	967	994	965
13000	Csnk2a2	223	259	171	198	210	241	231	297	262	232	276	227	248	230	251
54152	Dnal4	230	180	160	202	186	190	172	177	155	182	213	210	177	173	171
15254	Hint1	1056	1069	1005	989	1143	1199	1348	1281	1159	1165	1128	1018	1113	1231	1228
268729	Frmpd2	0	1	0	0	0	1	4	2	1	1	0	0	0	0	0
107684	Coro2a	4	10	6	4	25	9	65	23	31	21	23	9	46	32	12
29818	Hspb7	25501	24372	22777	26635	24492	26383	33130	26424	26750	29184	23702	22359	25943	25884	27436
218236	Fam120a	2756	3052	2909	3029	3305	4343	3748	3802	4078	3786	3585	3118	3310	3472	3328
70603	Mutyh	26	23	26	21	28	25	16	21	26	11	23	17	21	22	25
73945	Otud4	1950	2241	2216	2190	2253	2032	1860	1859.97	2083	2135	1939	1589	1901	2057	1947
56473	Fads2	173	185	141	150	203	305	209	287	280	322	248	233	221	214	182
67120	Ttc14	907	1043.56	828.81	952.47	1170.48	1240.17	1289.59	1108.8	1485.61	1381.92	1486.58	1293.35	1128.49	1256.2	1182.69
66397	Sar1b	1739	1760	1737	1730	1728	1667	1579	1498	1550	1744	1401	1475	1428	1777	1507
77110	Gpbp1l1	717	955	845	836	929	903	838	860	955	986	863	831	999	922	902
14567	Gdi1	1206	1318	1157	1156	1351	1484	1341	1466	1448	1434	1485	1286	1286	1456	1357
57780	Fxyd7	3	3	4	3	5	2	3	2	4	7	3	1	5	2	6
60411	Cenpk	2	7.1	3	1	4	12	14.06	17	26.12	3	2	5	12	2	5
13385	Dlg4	62	87	64	75	88	152	126	140	110	132	128	105	99	110	89
70920	Tex47	2	0	1	0	0	0	0	1	0	0	5	1	0	0	0
78339	Ttyh3	194	194	178	197	222	312	289	357	346	285	292	293	275	217	275
68268	Zdhhc21	246	325	244	278	333	467	474	486	452	452	403	355	366	364	312
286940	Flnb	1085	1200	1213	1070	1239	1671	2185	3213	2923	1486	1911	1726	1883	2037	1625
12268	C4b	566.97	562.01	759.96	630.99	1256.25	2440.44	4320.73	2235.8	2087.94	2009.28	4413.03	970.92	3159.81	3375.93	967.81
237625	Pla2g3	15	11	19	26	26	25	20	16	24	17	20	19	17	17	14
67702	Rnf149	115	139	129	120	173	229	269	236	179	182	245	160	170	163	145
11989	Slc7a3	1	4	0	5	6	2	2	4	3	2	3	4	6	3	3
59056	Evc	129	184	130	153	190	290	222	259	216	250	271	195	239	229	189
85030	Tnfrsf25	21	60	51	29	36	69	26	42	28	60	55	38	32	66	68
22793	Zyx	544	600	508	493	620	1018	1050	1155	901	747	954	730	825	751	787
13120	Cyp4b1	631	448	551	517	400	322	283	304	336	302	271	375	424	357	422
109154	Mlec	1841	2103	1951	1964	2139	2776	2317	2638	2230	2487	2414	1934	2103	2159	2129
14608	Gpr83	0	0	2	0	0	0	2	0	2	0	0	0	1	1	0
319263	Pcmtd1	2681	2788	2754	2877	3049	2915	2607	2003	2605	2941	2912	2368	2788	2958	2712
74666	4930432K21Rik	6	5	9	13	6	4	4	7	6	10	10	7	4	6	6
214253	Etnk2	4	4	5	5	8	19	4	21	7	10	12	8	9	8	4
19331	Rab19	2	4	8	7	3	5	8	6	9	11	10	8	17	19	6
24066	Spry4	142	235	245	230	260	373	496	635	419	359	453	396	303	232	277
72039	Mccc1	1031	875	1105	853	975	881	975	805	701	800	705	887	942	688	908
20128	Trim30a	260.57	373.88	350.46	392.56	410.47	727.15	674.42	643.76	614.07	517.93	689.75	502.18	3446.08	3139.02	486.87
242894	Actr3b	1136	947	884	749	953	650	413	356	493	531	466	438	625	544	600
74355	Smchd1	652	636	562	576	647	729	725	770	834	730	773	591	774	785	619
14867	Gstm6	5	9	14	14	13	12	9	7	4	6	7	20	7	10	8
56047	Msln	1	0	0	0	0	0	1	0	1	0	0	0	1	0	1
217692	Sipa1l1	511	472	419	528	517	547	518	514	480	614	533	445	597	538	478
245666	Iqsec2	427	464	383.95	422	518	613.16	503	522	505.64	549.93	534	527.97	485.96	538	479
72542	Pgam5	473	481	482	434	486	491	553	549	569	532	469	492	479	489	494
105244392	Gm40011	5	8	2	4	5	7	9	1	8	8	10	7	23	3	4
51796	Srrm1	1933	1598	1548	1802	1913	1706	2088	1832	2106	1998	1913	1555	1568	1824	1592
67605	Akt1s1	535	582	534	564	573	615	535	580	517	616	569	501	474	494	542
319190	H2bc21	199	111	158	119	132	110	54	64	108	132	95	119	116	101	115
243548	Prickle2	286.96	264.04	268.75	281.06	287.37	412	320.05	420.99	392.47	367.22	405.95	324	316.44	359.82	366.1
71830	Pdilt	2	1	2	0	1	0	0	0	1	0	1	0	0	0	0
57781	Cd200r1	11	15	7	7	21	26	23	34	38	19	31	10	19	16	22
20410	Sorbs3	573	693	520	564	636	1035	1321	1149	874	790	1215	770	864	869	688
68836	Mrpl52	123	120	111	119	126	154	166	130	157	118	144	117	118	125	120
26405	Map3k2	484	594	527	444	596	675	607	530	585	665	762	549	600	629	656
69159	Rhebl1	13	20	16	16	22	29	15	16	27	11	26	18	20	30	29
668310	Cc2d2b	0	0	1	0	0	1	0	2	1	1	2	0	2	0	1
15926	Idh1	966	1163	1134	1142	1218	1045	866	937	1164	1145	965	921	1104	1075	1060
12716	Ckmt1	3	3	7	4	7	28	61	17	21	6	31	16	12	10	7
17833	Muc5ac	0	0	0	0	0	0	0	0	0	0	0	0	1	0	0
115488787	LOC115488787	54	127	53	60	57	61	143	48	61	164	66	39	65	68	38
67747	Ribc2	25	6	7	3	6	2	2	2	4	2	3	2	17	10	10
321008	Zswim9	129	150	126	173	184	162	146	137	139	191	142	96	141	146	131
218038	Amph	38	53	43	53	52	34	18	33	21	49	37	37	37	25	32
53312	Nub1	1201	1175	1105	1190	1104	899	842	752	805	855	1003	715	1007	1021	818
66892	Eif4e3	1297.25	1341.52	1191.23	1306.57	1214.86	1050.32	1125.39	1019.64	1119.92	1297.49	1127.64	980.65	1182.39	1227.59	1120.22
27425	Atp5l	6039	5977	6426	6178	6271	5895	6276	5372	5874	6277	5429	5925	6084	6594	6508
12516	Cd7	2	1	0	1	3	1	3	6	2	1	6	1	1	2	3
16664	Krt14	0	0	0	0	0	0	0	0	0	1	0	0	0	0	0
28015	Polr2m	3594	3700	3796	3685	4291	4260	4298	4380	4393	4650	3525	3701	3629	4092	4086
19882	Mst1r	59	34	33	37	48	85	82	79	78	81	56	58	101	62	46
217333	Trim47	285	292	180	244	291	514	544	528	517	462	556	305	443	485	392
100041012	Gm3095	10.31	28.22	23.79	8.62	36.17	39.71	32.05	28.42	19.08	36.56	34.77	43.16	12.91	43.42	27.05
73729	Zfp383	241	215	196	219	226	251	266	208	213	265	261	225	282	253	230
210094	Iglon5	3	4	3	0	3	0	2	7	1	2	1	4	2	2	3
107815	Scml2	15	31	16	12	16	34	25	23	33	41	41	23	24	21	34
242083	Ppm1l	1091	1243	1383	1014	1319	1001	918	870	980	1211	840	969	963	1106	963
116972	Fam57a	55	69	58	47	80	108	121	191	147	104	132	118	103	88	92
76257	Slc38a3	561	590	626	585	580	563	392	551	467	596	350	394	306	536	630
19704	Upf1	724	742	797	696	758	797	857	948	942	863	850	731	842	833	779
66153	Fbxo36	16	13	21	20	20	5	11	13	10	22	13	11	15	10	12
79566	Sh3bp5l	351	408	416	375	417	603	527	621	504	550	483	440	504	463	477
71041	Pcgf6	83	63	70	72	85	80	94	79	91	93	102	66	66	69	85
207352	Sec23ip	594	601	605	526	603	722	690	649	753	621	757	561	700	679	644
66680	Oser1	328	435	383	365	386	354	382	419	423	361	374	321	388	368	389
666168	Cyp4a31	2	2	1	1	2	0	1	0	0	0	0	0	1	0	1
74919	Slc35f6	703	676	751	653	795	1063	1070	1040	907	1108	902	923	838	828	727
74117	Actr3	1586	1804	1682	1595	1910	2684	3429	3281	3419	2432	2454	2433	2900	2859	2369
68936	Smim11	347	294	332	321	349	364	275	288	329	424	337	317	319	352	362
16149	Cd74	655	1269	1571	1307	1567	1302	3800	1533	1337	1552	1370	913	1589	1573	1333
22688	Zfp26	293	324	295	299	365	333	337	353	391	385	427	325	366	337	304
627049	Zfp800	217	280	269	246	295	298	273	308	310	322	384	251	295	312	308
277743	Fam131c	43	36	59	38	54	59	42	41	40	56	37	45	26	43	28
56442	Serinc1	5485	6084	5941	5815	5771	6404	6205	5551	5522	6287	6179	4902	5793	6317	5755
16453	Jak3	338	338	293	330	343.22	579	530	760.68	616	443	641	502	485	636	615
19212	Pter	252.95	287.2	332.63	304.41	302.72	252.65	286.38	251.25	233	277.94	253.85	271.38	252.34	246.56	238.03
16706	Ksr1	177	172	144	181	207	268	170	243	234	187	253	183	174	227	207
233865	D430042O09Rik	259	303	285	306	260	356	301	293	334	308	353	242	308	361	322
100061	Lrrc19	0	1	3	0	0	2	0	2	0	1	0	0	0	0	1
12527	Cd9	496	496	406	537	572	858	907	904	794	795	849	708	680	755	748
97064	Wwtr1	1716	2058	1624	1994	2202	2707	2678	2266	2501	2595	2847	2431	2356	2329	2398
76703	Cpb1	0	0	0	0	0	0	0	1	0	0	0	0	0	0	0
244310	Dlgap2	0	0	0	0	1	0	0	0	0	0	0	0	0	0	1
22701	Zfp41	49	50	50	64	72	103	78	124	121	82	78	88	80	82	84
54199	Ccrl2	186	191	229	242	170	120	167	145	179	183	140	149	234	223	153
56016	Hebp2	17	16	2	15	10	55	45	35	21	38	39	10	21	8	34
382985	Rrm2b	917	1009	1037	895	1148	1148	855	779	931	1175	966	771	942	925	842
22213	Ube2g2	809	947	865	853	905	1040	1127	1019	991	936	975	905	978	990	953
54604	Pcnx	1887	2156	2090	1921	2133	2486	2432	2487	2559	2493	2182	1997	1933	2347	2143
224904	Micos13	801	788	752	769	869	892	813	800	842	996	772	789	828	837	827
215387	Ncaph	13	32	23	23	28	32	45	104	139	30	38	67	36	29	28
108097	Prkab2	1535	1909	1257	1447	1481	1613	1649	695	1166	1167	1265	1248	1553	1444	1193
171395	Pkd1l1	0	2	0	0	1	0	1	2	1	1	0	0	0	0	0
140476	Strc	1	0	0	0	0	0	1	0	0	0	0	0	0	0	0
19711	Resp18	0	0	0	0	1	0	0	0	0	0	1	0	0	0	0
242274	Lrrc7	11	7	13.95	10	16.94	18	16	10	15	16	11	11	19	8	5.91
13136	Cd55	297	281	230	290	336	652	601	684	527	586	482	486	554	514	466
619547	Rpl34-ps1	1107.7	1172.74	1051.77	1015.85	1242.78	1361.3	1449.76	1432.38	1320.87	1106.04	1695.79	1168.22	1138.59	1287.44	1321.1
74306	Prss46	0	0	2	2	0	6	3	3	1	3	2	0	1	0	1
66970	Ssbp2	657	711	528	567	722	592	736	668	767	678	585	523	715	619	624
244911	C2cd4a	1	0	0	0	0	0	0	0	0	0	1	0	0	0	0
80732	Mynn	316	415	370	342	392	403	382	409	443	404	453	375	399	452	413
234814	Mthfsd	122	130	110	144	129	158	154	148	144	155	115	123	135	130	143
108143	Taf9	544	554.91	511.24	557.4	587.51	644	852	751.73	720.74	670.73	743.49	600.67	702.75	594	654
75482	Hspb9	0	0	0	0	1	1	1	1	0	1	2	0	2	0	0
71856	Wfdc3	3	3	3	6	7	7	5	7	2	7	8	4	4	8	5
338369	Tmem220	59	78	72	76	97	60	30	47	50	60	69	60	66	63	73
18049	Ngf	90	86	73	104	82	110	46	102	78	103	76	96	75	90	85
226541	Klhl20	297	350	359	366	411	516	451	521	501	505	550	423	474	438	420
66725	Lrrk2	427	434	369	380	414	502	448	481	460	498	452	412	425	437	422
226970	Arhgef4	11	6	8	8	9	16	14	9	9	17	8	9	11	8	10
13615	Edn2	0	0	0	0	0	0	0	0	0	0	0	0	0	0	1
30960	Vapa	1066	1025	1109	1102	1102	1312	1329	1192	1288	1291	1324	1048	1115	1205	1166
22171	Tyms	65.32	67.08	72.66	44.9	78.38	91.84	114.47	174.26	185.35	85.74	89.54	90.32	81.02	78.71	75.14
12062	Bdkrb2	26	32	19	25	35	26	74	83	45	24	86	34	46	68	51
105243312	Gm39270	0	0	0	0	0	0	0	1	0	0	0	0	0	0	0
11450	Adipoq	12	3	9	2	1	4	10	5	5	1	5	2	13	6	4
109593	Lmo3	0	1	0	0	0	0	0	1	1	1	0	1	0	0	0
30933	Tor2a	95	76	87	92	95	128	125	151	138	100	132	111	108	112	136
327747	Mettl24	20	13	10	18	12	5	15	9	10	9	9	9	16	10	15
231889	Bud31	407.59	420.36	462.46	450.36	493.35	532.45	508.13	506.38	496.09	570.05	489.59	506.46	515.54	499.96	507.22
71774	Shroom1	18	26	11	17	16	10	5	14	8	13	14	15	17	18	4
232237	Fgd5	949	982	861	1006	1041	1054	1014	1212	1173	1180	1319	1130	1066	1103	1086
66881	Pcyox1	1913	2206	1988	2106	2462	2355	2218	1722	1998	2300	2165	1672	2097	1971	1860
382245	Tmem29	28	35	15	19	30	45	40	31	37	37	41	24	35	31	34
66825	Rnf186	0	0	0	1	0	0	0	0	0	0	2	1	1	1	1
69662	2310061I04Rik	740	728	843	648	740	780	654	778	734	708	609	651	658	614	858
15587	Hyal2	280	299	244	283	341	449	407	497	370	320	414	373	349	404	398
232947	Ppp1r37	753	891	837	750	739	842	729	789	718	751	774	652	716	722	720
12304	Pdia4	356	361	340	409	480	589	563	709	673	567	584	452	572	559	493
67759	Plgrkt	362	486	305	365	410	399	386	385	331	416	502	416	487	500	401
77006	Ddrgk1	741	752	614	695	768	750	605	603	662	696	702	507	635	631	715
12217	Bsn	3	2	2	2	5	0	1	6	2	6	6	2	2	3	1
665155	Srp54b	2317.84	2194.91	1505.37	1493.03	828.14	2525.55	1213.81	962.25	1143.15	2739.46	2115.94	938.44	870.38	2337.07	1331.71
380702	Shisa6	2	3	4	6	4	10	1	7	5	0	2	2	6	2	3
66411	Tbcb	340	350	310	355	337	421	479	392	449	384	383	361	398	385	353
70810	Krt25	1	3	1	2	1	4	0	0	1	0	2	0	6	1	0
21374	Tbp	90	124	132	124	135	132	147	140	149	144	150	108	132	140	112
18417	Cldn11	1	2	4	1	4	2	1	1	1	0	1	2	4	2	3
14625	Gykl1	1	0	0	0	0	0	0	0	0	0	0	0	0	0	0
216543	Cep68	1329	1455	1328	936	1527	1524	1309	1275	1047	1508	1007	1136	1327	1356	1265
100034361	Mfap1b	1165.23	1029.46	1048.5	1119.6	1119.64	1152.48	1054.58	942.49	930.09	1069.7	1179.15	840.54	1075.71	1055.2	896.59
54216	Pcdh7	2238	2153	2181	1973	2063	1744	1905	1599	2093	2060	1764	1872	1988	1788	1897
52357	Wwc2	943	1134	1102	976	1193	1682	1811	1696	1498	1469	1481	1195	1391	1454	1373
56219	Extl1	659	770	775	747	769	760	626	719	798	918	560	666	749	636	670
18970	Polb	427	438.75	417.81	466	478	556.89	493.14	518.59	497.04	566.15	514.55	409.07	503	538.02	495
17768	Mthfd2	19	33	26	37	52	65	69	95	106	35	68	40	118	69	41
27278	Clnk	0	0	2	1	2	1	1	4	1	2	2	0	0	2	0
54376	Cacng3	0	0	0	0	0	0	0	0	0	0	2	0	0	0	0
14007	Celf2	1054	1286	1302	1208	1302	1543	1655	1303	1408	1485	1398	1087	1447	1276	1252
71994	Cnn3	668	801	708	662	904	1292	1280	1922	1453	1081	1507	1286	1224	1151	1122
108168411	Gm46650	0	2	0	0	1	0	0	0	1	0	0	0	0	0	0
23936	Lynx1	3867	3727	4412	3734	4262	4406	4208	4247	4127	4811	3318	3845	3797	3869	3963
12443	Ccnd1	488.62	662.46	560.4	882.54	663.73	1168.3	2039.32	2282.04	3924.48	1872.62	1001.27	1284.37	1296.96	1410.72	964.31
73728	Psd	6.34	7	11	4	15.56	20.53	19.43	18.45	12.74	11.84	18.47	14	19.47	7.33	9.64
65964	Map3k20	4345	5102	5330	5234	4362	4544	3952	4918	4762	5041	4353	3245	3383	4139	4256
69009	Thap7	67	74	44	64	68	90	70	86	60	60	72	71	73	61	77
14682	Gnaq	651	743	712	654	822	1010	1031	1065	906	1026	1093	901	975	974	886
68732	Carmil1	107	139	70	84	89	125	205	109	117	92	177	90	142	175	96
16069	Jchain	4	3	9	4	7	4	7	6	4	1	11	21	11	9	11
69297	Lrrc46	0	0	1	0	0	0	0	1	0	1	2	0	1	0	2
20465	Sim2	0	0	0	0	0	0	0	0	0	0	0	0	1	0	0
83702	Akr1c6	1	1	0	0	1	0	0	0	0	0	0	0	0	0	0
18711	Pikfyve	273	313	294	259	311	389	387	359	371	332	433	316	346	346	338
18039	Nefl	2	0	0	3	1	0	0	0	0	1	1	1	0	0	1
109115	Supt3	180	162	126	149	152	111	119	128	92	110	99	78	77	115	99
13197	Gadd45a	381	211	233	326	222	106	57	67	119	149	106	107	141	112	148
12988	Csk	269	252	272	254	288	429	456	510	441	381	422	355	359	399	387
20197	S100a3	0	0	0	0	0	0	0	0	0	0	0	0	0	1	0
75761	Apol7a	0	1	0	0	0	0	1	0	0	0	0	0	0	0	0
234673	Ces2e	31	16	43	41	42	77	48	117	71	87	95	66	34	31	94
319713	Ablim3	1340	1689	1184	1289	1335	1234	1090	1294	1233	1270	1350	1325	1270	1223	1182
108168963	Zfp978	12.18	10.12	6.74	1.21	7.13	3.01	10.97	8.31	9.3	7.27	5.44	10.72	2.08	9.12	11.49
56715	Rabgef1	360	388	392	405	419	448	430	425	419	439	443	365	373	432	355
114716	Spred2	418	429	493.1	428	531	612	626.96	700	561	706	550	576.92	528	489	563
52502	Carhsp1	550	514	506	557	632	1284	1178	1347	1068	900	1245	930	958	1030	883
70564	Prxl2a	217	279	260	193	225	144	98	118	137	218	209	145	181	203	195
21873	Tjp2	400	411	387	353	399	487	590	682	709	545	434	543	420	434	497
68219	Nudt21	199	191	224	216	214	264	245	288	272	242	219	228	232	207	236
68021	Bphl	454	421	407	364	416	308	271	254	239	308	299	280	299	322	294
667006	Gm8417	0	0	0	0	1	0	0	0	0	0	0	0	0	0	0
71242	Spata24	47	42	31	40	44	42	43	41	42	31	38	52	38	40	36
56193	Plek	126	113	147	109	177	311	392	427	422	228	222	263	340	278	179
66882	Bzw1	1682	1812	1699	1764	2034	2753	2761	2842	2865	2453	2685	2098	2472	2335	2146
69655	Cd164l2	0	0	0	0	0	0	2	0	0	1	1	0	0	0	0
93878	Pcdhb7	9	18	12	13	20	28	29.92	38	31	26	20	17	18	14	17
12044	Bcl2a1a	1.17	0	2	8	7.33	4.99	17.99	12.91	17.72	2	6.96	3	14.57	8.7	2.18
14790	Grcc10	585	557	506	530	472	502	420	390	425	483	484	524	436	476	624
78834	Zfp623	93	130	148	122	139	207	187	183	169	204	183	146	176	161	178
67808	Tprgl	1612.99	1643	1544.67	1576	1600	1811	1721	1673	1649	1836.24	2067	1638.75	1724.98	1731	1681
67178	Zmat5	100	87.99	99	93.99	118	121.98	101.99	96.97	121	91.97	90.98	82.98	108	83.99	110.99
225908	Myrf	80	83	75	63	95	65	75	39	52	41	49	41	60	59	39
70640	Dcp2	347	464	443	428	526	586	485	479	670	660	638	501	985	1096	581
230596	Prpf38a	166	227	176	209	209	256	265	250	273	244	293	263	297	239	224
12812	Coil	94	82	87	69	87	85	83	110	103	102	85	85	69	88	93
107868	Usp9y	0	0	0	0	0	0	0	8	0	0	0	0	0	0	0
69573	Hilpda	31	43	36	38	52	48	55	65	50	52	66	43	44	47	50
14121	Fbp1	3	3	1	3	10	5	7	4	2	1	5	1	2	3	7
12338	Capn6	0	2	3	3	7	23	7	21	11	9	14	15	13	8	13
69787	Anxa13	39	27	30	38	32	34	24	24	24	48	29	42	15	36	26
20103	Rps5	2587	2902	2168	2409	2990	3227	3448	3641	3112	2756	4356	2855	2660	3015	3015
11856	Arhgap6	150	119	123	134	145	247	151	209	208	216	172	167	164	181	155
232430	Crebl2	388	465	428	441	496	493	349	313	369	465	481	378	404	420	400
68525	Evc2	147	200	167	139	151	215	142	199	166	171	226	129	184	170	156
19736	Rgs4	608	710	569	521	636	773	449	827	882	766	976	858	850	953	1043
117109	Pop5	144	125	116	90	140	138	120	159	122	130	115	102	114	112	128
78654	1700066C05Rik	4	1	0	4	6	1	2	5	1	1	3	0	2	6	0
105704528	Gm13090	18	8	6	4	16	10	8	9	6	9	2	4	20	4	2
68436	Rpl34	89.3	107.26	73.23	84.15	113.22	108.7	110.24	125.62	133.13	100.96	139.21	102.78	93.41	115.56	131.9
14397	Gabra4	0	0	0	1	0	0	0	0	0	0	0	1	0	0	0
235180	Fez1	26	26	18	34	34	57	31	77	49	32	45	23	18	31	40
57320	Park7	1684	1611	1675	1648	1695	1976	1923	1691	1788	1917	1722	1568	1590	1819	1749
226594	Rcsd1	1864	1306	1935	1443	1256	1184	1398	1571	1517	1217	1600	1891	1622	1447	1552
16979	Lrrn1	17	13	16	22	12	8	8	9	3	39	4	15	23	12	26
18771	Pknox1	211	219	208	176	212	282	249	316	281	297	331	253	253	276	275
67306	Zc2hc1a	174	220	176	249	301	358	267	269	253	356	357	246	261	347	217
64291	Osbpl1a	1363	1429	1485.07	1353	1484.86	1345.58	1439	1246	1264	1490.92	1307	1456.49	1338	1423	1441
12294	Cacna2d3	7	11	10	4	9	6	3	7	7	3	4	11	8	5	9
504193	Npcd	37.67	38.46	43.68	36.36	41.89	59.57	46.77	88.3	78.73	48.01	59.19	43.91	70.27	56.18	58.17
115488008	LOC115488008	0	1.05	2	0	3	1	1	0	2	0	2.14	2	0	0	0
242860	Rsbn1l	549	609	591	610	619	624	673	538	664	679	744	623	674	708	581
18096	Nkx6-1	0	1	0	0	0	0	0	0	0	0	0	0	0	0	0
319513	Pced1a	116	148	123	146	135	174	149	154	148	137	157	108	125	136	108
17906	Myl2	81431	81502	85074	74877	76979	60214	72899	56303	69686	70351	56504	66341	69482	70336	72683
14381	G6pdx	123	168	177	137	188	252	313	300	287	242	262	179	237	234	208
230558	C8a	0	1	0	0	0	0	0	0	0	0	0	0	0	0	0
217316	Slc16a5	9	1	9	8	6	5	7	14	5	9	6	5	8	3	4
11677	Akr1b3	3157	3015	3153	3192	2952	2553	2351	2409	2561	3091	2349	2392	2778	3007	2561
246707	Emilin2	354	458	320	263	308	429	434	505	599	509	285	446	619	617	501
217837	Itpk1	88	105	101	66	111	120	131	139	104	80	126	72	114	127	108
237073	Rbm41	210	241	241	248	293	318	272	262	313	295	313	258	318	298	257
75180	Tmem269	8	9	10	18	18	16	20	17	11	18	25	16	11	17	18
30934	Tor1b	430	444	458.11	460	445	584	479	594	567	560	515	407	453	473	457.08
224020	Pi4ka	1292	1254	1297	1088	1380	1606	1323	1527	1493	1463	1471	1182	1338	1341	1276
74996	Usp47	3647	3676	3589	3917	3810	4852	5035	4063	4309	4426	3955	3066	3768	3791	3352
67804	Snx2	755	703	750	662	775	977	939	985	1195	824	945	801	1314	1244	858
381236	Lipo3	260	163.92	299.7	208.87	236.87	320.47	364.02	335.92	436.26	362.56	304.69	338	267.07	329	295.4
20129	Rptn	0	0	0	0	0	0	0	0	0	1	0	0	0	0	0
671535	Parp10	278	317	344	312	384	352	410	334	393	397	455	292	1252	1392	318
68226	Efcab2	2794	2632	2224	2696	2755	2598	2820	2565	2634	3177	2636	1935	2434	2773	2986
16769	Dsg4	1	1	1	0	0	1	1	0	0	1	2	0	0	0	1
13972	Gnb1l	43	36	35	38	29	41	45	41	34	47	35	38	28	25	37
71908	Cldn23	4	2	3	2	4	10	2	8	3	1	5	4	6	1	3
13082	Cyp26a1	1	0	1	0	2	2	6	6	1	1	2	0	0	0	0
18412	Sqstm1	9557	9368	8737	9892	7580	6908	6230	5169	5684	6165	7684	4410	6637	6212	5803
76166	Cplane2	0	2	5	0	1	4	4	6	4	2	1	0	2	0	1
219134	Shisa2	15	13	14	18	21	9	6	11	8	18	5	18	13	18	13
18769	Pkig	1390	1154	1155	1284	1202	1272	1197	1181	1168	1342	1392	1214	1173	1414	1517
330361	Gcfc2	38.94	45.48	52.24	30.75	43.47	45.93	44.13	49.08	59.61	52.39	43.14	63.46	49.89	44.27	43.3
110380	Shroom2	71	97	96	93	89	142	176	189	144	97	171	143	148	166	130
100040935	Gm3050	0	0.5	0	0	1	1.18	0	0	1	2	0	1	0.9	0	0
94315	Prcc	438	425	445	430	459	478	416	481	433	449	452	417	416	482	465
240283	Dmxl1	850	1088	931	912	1065	1081	1086	862	1032	1188	941	786	845	1023	854
80914	Uck2	439	412	597	477	522	1755	1594	1532	1255	787	830	647	587	623	621
71685	Galnt14	0	0	0	0	0	0	0	1	0	0	0	0	0	0	0
101056032	Gm9831	0	0	0	0	0	1	0	0	0	0	1	0	0	0	0
20514	Slc1a5	227	302	154	178	359	589	576	855	601	463	788	267	524	401	306
224630	Bnip1	169	211	216	222	227	234	216	244	260	260	218	190	186	218	237
71675	0610010F05Rik	274	369	275	307	329	393	477	384	422	403	451	347	354	351	373
67379	Dedd2	181	317	361	238	240	267	235	233	273	273	243	207	244	274	313
71522	Ggt6	0	0	1	0	0	0	0	1	1	0	0	0	0	0	0
64540	Tspan4	384.06	414.19	448.72	327.32	415.75	494.86	581.32	703.62	591.18	397.61	602.38	412.19	565.77	560.88	551.19
56463	Snd1	1166	1313	1154	1259	1063	1113	1188	1311	1194	1217	1095	837	1194	1036	1027
76633	Lrmda	13	30	16	21	22	5	15	7	12	19	17	3	11	21	9
66296	Haus2	195	225	250	257	239	239	279	259	262	262	234	204	280	296	247
100034363	Tmsb15b2	0	0	0	1	0	0	0	0	0	0	1	0	0	0	0
234776	Atmin	513	507	446	490	478	596	537	498	495	470	494	378	453	458	491
51938	Ccdc39	0	11.44	10.19	6.53	11.52	8.83	4.41	10.2	3.39	11.08	18.42	12.65	6.51	8.8	6.31
72269	Cda	3	1	2	5	3	14	7	14	7	12	14	9	2	7	9
332713	Fndc11	3	1	2	2	0	1	0	0	0	0	2	1	1	0	0
102637806	LOC102637806	0	0	0	0	0	0	2	0	0	0	0	0	0	0	0
233405	Vps33b	115	122	106	112	134	161	182	199	186	156	164	139	154	133	130
20393	Sgk1	626	1528	1189	1106	1014	1784	2712	2653	3196	1835	3315	2115	1576	3345	2195
78920	Dlst	10209	10359	11315	9645	9097	8164	8448	8549	8880	9657	7371	9017	9119	8590	9000
13087	Cyp2a5	0	0	0	0	0	0	0	0	0	0	0	0	0	1	0
666750	Gm8271	0	0	0	0	0	0	0	0	0	0	2	0	0	0	0
58998	Nectin3	131	135	114	132	157	291	222	290	262	245	263	222	226	168	224
214505	Gnptg	147.48	153.59	163.15	216.8	174.04	229.1	270.82	232.48	260.7	221.63	246.79	234.73	223.97	266.78	199.3
231834	Snx8	185	204	187	168	233	288	277	299	284	212	280	201	211	232	246
78016	Ccdc150	6	15	8	2	2	3	8	4	3	2	3	3	2	3	2
69185	Dtwd1	69	112	73	88	122	128	52	71	106	108	82	97	65	71	60
241525	Ypel4	16	15	11	30	29	56	25	22	18	34	59	26	35	36	15
105246572	Gm41844	107.23	114.69	74.33	42.29	36.12	223.54	78.68	141.79	86.59	75.54	90.89	91.26	39.24	93.9	138.8
13009	Csrp3	16805	17315	16137	16683	15346	18503	20580	15655	14543	17357	16125	15199	14847	18160	16503
22026	Nr2c2	291.2	490.07	361.65	357.17	464.37	477.4	525.3	548.78	652.45	574.14	672.33	484.57	460.33	464.8	548.54
76281	Tax1bp3	452	548	491	462	575	944	946	1017	869	788	751	674	709	730	705
229503	Rrnad1	206.53	212.12	197.99	207.24	237.51	322.61	196.59	246.75	244.09	262.03	279.84	220.43	221.12	265.8	267.44
241688	Dzank1	44	35	39	33	48	52	26	36	35	48	82	47	48	25	42
78243	9230112D13Rik	0	0	0	0	1	0	0	0	0	0	0	0	0	0	0
70974	Pgm2l1	236	318	199	235	335	281	294	316	261	307	341	220	242	238	295
26361	Avpr1b	0	0	0	0	0	0	0	0	0	0	0	0	1	0	0
54634	Magix	347	325	447	445	366	257	154	228	238	267	262	315	240	333	382
67019	Actr6	197	213	227	211	196	246	214	190	204	225	260	180	212	213	175
17308	Mgat1	805	982	872	868	1005	1248	1233	1282	1111	1169	1083	1056	1023	1103	997
22365	Vps45	121	135	120	99	134	133	133	150	127	134	114	107	112	130	138
115489314	LOC115489314	63.7	138.36	110.3	95.45	86.23	136.6	113.58	48.29	38.36	88.8	118.22	59.63	48.02	75.56	60.27
12404	Cbln1	1	0	1	0	1	0	0	0	0	4	0	2	0	0	0
100862375	Entpd4b	1692	1505	1426.36	1484	1371.22	1327.66	1311	1360	1490	1600.62	1236	1164.6	1359	1383	1318.34
56790	Supt20	352	416	344	379	384	416	525	476	493	523	640	451	454	494	500
626870	Gm11992	38	22	19	11	16	5	6	4	7	17	6	6	9	16	5
78255	Ralgps2	181	222	171	210	235	152	189	149	192	268	177	221	248	212	208
16897	Llgl1	284	293	252	272	257	365	335	443	393	331	342	357	367	390	348
17692	Msl3	1146	1191	1006	1071	1245	1186	1136	1193	1176	1324	1154	1001	1040	1066	1078
58217	Trem1	0	0	0	0	0	2	11	16	10	0	5	1	1	1	1
22678	Zfp2	128	122	128	135	146	114	101	104	106	135	104	110	91	90	109
244853	Nxpe4	4	7	8	3	11	18	11	16	7	7	13	20	10	13	16
26919	Zfp346	490	491	410	464	396	467	480	405	428	454	523	448	451	494	487
68015	Trap1	2265	2172	2079	2000	2046	1751	1671	1587	1609	1828	1686	1606	1981	1894	1990
280411	Lix1l	575	559	530	496	498	533	637	565	617	556	575	591	627	503	550
233802	Thumpd1	536	532	477	466	507	428	460	517	516	495	532	438	478	438	508
243753	Slc23a4	0	4	2	1	1	1	4	0	5	0	2	2	0	1	2
56422	Hbs1l	1140	1059	1130	1062	1142	1265	1052	1109	1180	1186	1266	976	1100	1074	1198
272428	Acsm5	251	284	212	227	115	44	24	68	36	61	60	42	91	126	137
209027	Pycr1	7	4	8	3	8	38	23	55	17	11	14	23	13	8	22
51800	Bok	38	50	22	42	55	59	78	115	98	67	52	94	59	36	59
56857	Slc37a2	63	40	92	33	50	89	68	81	43	54	40	105	51	48	76
50765	Tfr2	0	1	0	2	0	1	1	4	4	2	0	0	0	2	2
14180	Fgf9	98	108	137	130	119	104	75	113	106	119	75	113	89	76	115
102632467	Gm30531	7	0	0	0	0	0	0	0	1	0	1	2	0	0	2
67006	Cisd2	1110	1186	1150	1061	1264	1441	1551	1453	1579	1411	1290	1186	1228	1230	1319
546840	Ldlrad1	0	2	0	0	0	2	1	0	1	0	1	1	1	1	2
12850	Coq7	810	793	838	769	727	676	751	655	703	770	599	746	745	756	816
18624	Pepd	349	321	342	339	363	393	404	344	393	414	322	327	401	376	380
235567	Dnajc13	1115	1174	1087	1035	1197	1398	1185	1227	1238	1207	1204	973	1315	1274	1078
108168187	LOC108168187	0	0	0	0	1.26	1	0	1	0	0	0	0	1	0	0
54156	Egfl6	0	0	0	1	0	0	0	0	0	1	1	2	1	2	0
67935	Ces5a	3	7	1	1	1	16	14	7	8	4	10	12	3	3	1
12801	Cnr1	2	2	0	0	3	4	2	1	2	1	1	0	1	2	3
223921	Aaas	120	138	112	141	142	127	164	193	181	127	135	124	138	123	146
241514	Zfp804a	2	0	0	0	2	0	0	0	0	0	1	0	0	0	0
106042	Prickle1	435	561	525	562	539	390	322	429	426	563	542	519	532	538	491
108168499	Gm46696	331	383	340	266	486	275	209	161	277	336	230	153	189	327	266
237716	Gpr75	105	111	48	100	98	126	131	123	182	167	100	90	266	177	82
115487348	LOC115487348	0	0	0	0	0	1	0	0	0	0	0	1	1	0	1
107581	Col16a1	194	209	134	192	297	724	700	915	516	418	624	441	550	353	262
236266	Alms1	96	105	92	87	94	91	115	110	101	116	92	63	102	89	77
17916	Myo1f	65	97	73	75	154	171	350	264	200	166	220	106	248	153	150
381990	Zbtb2	120	170	161	129	137	176	180	169	169	170	221	166	178	227	187
259302	Srgap3	34	40	36	45	47	104	141	89	99	108	133	58	73	72	69
233204	Tbc1d17	413	441	391	440	345	296	343	265	336	295	395	313	372	312	307
12633	Cflar	895	987	892	917.59	1173.64	1392.2	1334.4	1611.05	1523	1376	1506	1108.78	1734	1779	1310
381406	Trp53rka	126.52	110.04	114.08	130.99	160.4	158.9	127.09	153.26	182.28	159.79	156.37	143.6	126.76	146.82	151.34
107771	Bmyc	65	55	47	61	76	77	57	64	62	64	79	48	63	76	64
69934	Trmt10b	65	56	65	65	77	80	56	61	61	78	87	62	78	79	53
93708	Pcdhgc5	29.58	22.38	17.52	28.07	17.08	37.08	57	55.15	58.27	20.98	36.47	34.83	39.65	18.24	31.11
56070	Tcerg1	391	491	432	415	520	633	681	751	769	604	665	550	555	583	565
545622	Ptpn3	1430	1467	1593	1564	1115	711	580	508	672	830	671	592	840	752	808
12155	Bmp15	0	1	0	1	0	3	2	1	0	0	0	3	1	0	0
230726	Rhbdl2	0	1	1	0	0	1	0	0	3	0	1	0	2	1	0
17850	Mmut	3017	3388	3296	2848	2798	2085	1818	1618	2498	2695	2007	2281	2561	2331	2347
13350	Dgat1	239	274	233	235	284	271	354	311	285	293	250	277	320	239	251
94213	Ddx50	911	962	838	920	971	1184	1363	1308	1113	993	1304	1031	1090	1021	1001
76408	Abcc3	30	46	50	39	82	95	94	97	81	82	93	48	52	42	66
231430	Cox18	186	199	145	191	185	190	182	156	181	194	188	169	187	173	159
14815	Nr3c1	2383	2389	2325	2353	2890	3134	2519	2749	2920	3511	2739	2407	2908	2779	2627
17427	Mns1	8	7	0	6	7	2	1	7	6	2.16	2	1	3	1	3
214112	Nipal4	0	1	0	0	2	0	2	2	1	0	0	1	0	2	0
238726	Fam81b	0	0	0	0	0	0	1	0	0	0	0	0	0	0	0
20917	Suclg2	3936	3844	3660	3423	3292	2695	2374	2560	2659	2961	2602	2642	2918	3082	3089
58185	Rsad2	254	173	244	285	372	148	195	247	301	271	244	213	3021	3373	153
320309	1520401A03Rik	1	1	0	0	0	0	0	0	0	0	1	0	0	0	0
20280	Scp2	5190	5385	5306	5031	5141	5099	4612	3812	4739	4958	4253	4779	4783	4329	4602
67846	Tmem39a	140	139	115	126	139	233	228	218	212	183	209	164	179	197	196
268379	Abca13	0	0	0	0	0	1	0	0	0	0	0	0	0	1	0
12655	Chil3	0	0	0	1	2	3	132	41	78	2	16	5	7	20	12
21802	Tgfa	20	18	21	22	19	18	21	16	13	32	24	13	18	19	18
18294	Ogg1	53.06	74.18	51.06	42.01	84.08	75.02	64.09	80.06	98.03	98.06	73.06	53.05	88.06	67.1	70.14
228662	Btbd3	608	798	652	676	788	793	653	806	828	939	1115	1008	938	953	982
54636	Wdr45	531	526	437	501	382	336	234	244	249	303	398	293	326	345	321
100042944	H2al1h	0	0	0	0	0	0	1	0	0	0	0	1	0	1	0
18011	Neurl1a	82	55	88	51	54	70	65	94	64	52	68	61	44	54	57
16558	Kif16b	1078	1073	1191	1026	1001	1245	884	771	953	902	1032	807	760	992	734
665775	Bod1l	695	790	804	764	900	833	731	739	835	884	783	686	790	700	736
15414	Hoxb6	0	1	0	0	1	0	2	0	1	1	0	0	0	0	0
434325	Tmem221	2	1	0	2	5	3	0	3	5	2	2	2	14	5	0
52570	Ccdc69	56	49	57	49	90	63	45	51	82	92	36	99	52	59	100
67733	Itgb3bp	70	59	56	48	62	72	93	91	84	90	89	76	73	67	72
217216	BC030867	4	3	6	4	0	4	8	10	14	4	0	9	5	1	2
72278	Ccpg1	2317.85	2483.16	2153.21	2375.26	2343.57	2304.36	1981.25	1749.88	1823.85	2355.52	2490.92	1707.46	2036.42	2085.17	2012.46
207921	Fam228b	58	39	46	38	42	31	24	19	37	35	32	37	32	35	40
52430	Echdc2	694	599	523	587	506	402	318	351	388	505	436	319	466	489	460
54137	Acrbp	37	46	34	38	41	44	22	38	33	45	70	42	31	55	43
503550	Klri1	0	1	1	0	3	1	4	2	1	7	1	0	3	1	0
53902	Rcan3	230	273	256	254	328	427	373	414	408	410	394	338	312	279	335
108760	Galnt16	145	200	162	159	228	401	322	342	263	234	181	267	351	264	199
12643	Chad	2	2	12	8	4	5	4	3	2	5	2	5	1	2	1
229055	Zbtb10	305	419	420	361	381	381	343	340	317	359	460	329	408	366	335
15547	Trmt2a	250.03	268.69	225.09	198.13	251.35	370.06	304.13	388.18	369.96	291.78	392.61	300.05	310.89	299.19	288.03
64658	Mrps25	918.8	864.93	1127.35	859.83	945.63	909.6	860.7	844.22	930.55	949.86	865.67	873.43	922.67	1068.2	863.46
12912	Creb1	607	707	651	625	740	821	776	856	889	821	948	693	722	797	758
66506	Psmg3	59	58	49	56	52	68	88	76	74	72	62	63	66	66	55
210757	Themis	3	1	0	1	2	0	6	4	1	2	3	1	4	2	2
74522	Morc2a	502	585	504	521	638	590	721	651	638	688	713	567	575	659	599
66320	Tmem208	109	130	119	127	173	178	184	174	185	181	180	115	154	173	149
170442	Bbox1	0	1	0	0	0	2	0	0	1	0	2	1	0	0	0
71927	Itfg1	1012	1208	1125	1141	1050	1451	1253	1204	1299	1392	1302	1161	1317	1305	1236
52477	Angel2	599	663	629	616	682	697	659	663	682	674	735	627	650	655	668
230895	Vps13d	2852	3216	2963	2840	2846	2494	2578	2166	2217	2700	2522	2143	2462	2643	2250
320158	Zmat4	7	8	10	7	6	6	6	9	8	10	24	18	7	7	14
57755	Dnajb7	1	0	0	0	5	1	1	1	1	2	0	0	0	2	0
58198	Sall1	10	16	10	8	3	13	12	1	5	22	9	3	6	19	20
66066	Gng11	597	587	522	573	661	809	617	1060	909	777	869	976	845	788	767
268783	Mtmr12	188	257	234	201	274	377	405	386	386	320	413	315	368	337	319
78809	4930562C15Rik	0	0	0	0	0	0	0	0	0	0	0	0	0	2	0
18221	Nudc	934	987	919	927	1042	883	862	843	928	846	900	760	845	894	892
71679	Atp5h	9151	10085	8982	9856	9273	7792	7962	6929	8104	7856	7038	8553	8621	8874	9036
14712	Gnpat	4838	4818	4680	4411	4841	4629	3970	3786	4262	5114	4445	3942	4607	4548	4294
234729	Vac14	344	314	317	283	328	403	443	423	425	346	364	392	359	324	342
241230	St8sia6	162	207	207	158	246	337	380	443	465	242	402	297	241	260	250
84544	Cd96	2	1	0	1	4	3	3	3	1	2	3	2	0	0	1
213491	Szrd1	747	786	767	818	898	1016	943	1256	1076	1150	839	790	819	1057	969
19935	Mrpl23	383	423	386	392	357	373	344	369	383	389	381	371	326	413	442
210530	P3h2	68	124	102	116	126	211	153	161	111	149	260	92	114	84	94
330485	Tmem145	0	0	0	0	0	2	0	0	1	0	0	0	0	0	0
76405	1700018B08Rik	0	1	0	0	0	0	0	0	0	0	1	0	0	1	0
114229	Kiss1r	10	10	11	7	15	5	12	9	12	12	12	6	13	9	14
228807	Zfp341	56	53	50	65	53	54	25	43	52	38	44	41	45	40	48
353155	Gjd3	0	3	0	1	0	1	1	0	0	4	1	2	2	4	1
80885	Hcar2	0	1	0	1	2	1	0	1	1	0	0	0	3	1	1
215814	Ccdc28a	280	231	294	281	244	168	100	139	166	151	210	163	167	212	151
545667	Shisal2a	0	1	1	0	1	0	0	0	0	0	1	2	1	0	0
20317	Serpinf1	375	416	395	468	642	1804	1458	1638	1006	1148	1729	1005	1183	864	908
329278	Tnn	3	3	5	3	4	5	6	6	7	8	11	1	4	3	5
29805	Znhit2	60	72	51	65	56	81	87	106	64	60	68	57	64	64	66
245841	Polr2h	61	76	77	63	87	101	94	93	105	93	80	90	85	81	91
83382	Siglece	18	10	10	20	14	54	83	42	90	21	49	12	20	58	35
226977	Actr1b	1242	1221	1384	1145	1261	1758	1841	1805	1778	1545	1458	1336	1372	1311	1450
21355	Tap2	498	596	597	612	524	676	878	769	1041	717	659	596	1140	1381	532
228994	Ythdf1	562	629	614	602	671	663	731	695	748	678	686	605	752	799	701
71918	Zcchc24	1053	1268	1052	1071	1265	1471	1510	1341	1282	1475	1815	1362	1702	1725	1458
70676	Gulp1	189	191	151	153	193	264	187	194	193	245	261	219	249	194	216
192652	Wdr81	246	285	241	276	264	308	240	286	285	259	288	259	306	260	239
71988	Esco2	3	8	3	4	6	10	18	43	71	4	5	15	17	4	11
67238	Fam220a	1046	908	946	1127	1005	1244	943	916	757	1002	1037	935	886	1027	935
76983	Scfd1	420	429	400	429	468	553	551	521	517	490	497	384	479	407	431
212679	Mars2	163	173	171	146	174	153	197	146	166	184	170	160	181	160	193
74152	Stra6l	0	0	0	0	2	0	2	3	1	0	2	0	4	0	1
382117	Tcaim	980	960	1290	1083	973	876	770	653	933	904	761	844	821	1175	1140
75939	4930579G24Rik	20	41	41	44	45	51	42	56	59	31	41	50	46	27	23
228413	Prrg4	1	4	9	4	2	5	5	7	3	2	7	2	4	1	4
66808	9030624G23Rik	16.38	15.82	19.03	16.31	21.13	30.03	23.78	34.06	33.78	32.46	33.01	25.8	25.3	24.42	29.73
225030	Kcng3	1	4	3	2.04	6	3	1	2.96	4	2	5.01	4	5.02	3.14	4
243780	E330009J07Rik	127	142	158	137	171	137	155	147	133	158	150	141	139	122	153
226601	Gm4846	0	0	1	0	0	1	0	0	0	0	1	0	0	0	0
14548	Mrps33	730	676	684	652	804	662	585	706	753	777	652	637	625	725	724
12894	Cpt1a	723	1005	1084	891	908	820	1271	1034	1016	765	839	817	1089	764	847
71912	Jsrp1	4	4	1	4	11	9	4	10	4	7	4	8	3	9	0
238384	Slc24a4	1	4	1	0	1	1	2	1	2	1	1	2	3	3	5
229782	Slc35a3	432	467	407	445	552	622	549	684	756	651	705	581	590	712	695
14945	Gzmk	0	1	1	0	1	0	0	0	0	0	0	0	0	0	0
620592	Tmem28	5	1	2	2	1	3	3	1	7	4	1	2	1	2	4
108167918	Gm46290	11.42	0	0	0	0	2.85	1.74	5.85	2.25	2.06	0	1.01	3.3	0	2.7
319586	Celf5	11	4	3	7	6	4	0	9	10	10	8	12	7	9	10
76308	Rab1b	2000	2061	1991	1947	1951	2080	2158	2290	2159	2196	1892	2213	2030	2076	2140
22264	Prap1	1	0	0	0	0	0	0	1	0	0	1	0	0	0	2
12354	Car7	79	117	82	104	116	106	102	128	99	121	114	125	133	127	129
497097	Xkr4	16	15	9	12	21	39	23	39	20	26	24	21	28	15	21
60441	Mrpl38	660	558	538	538	572	536	425	502	475	562	451	546	453	501	516
12409	Cbr2	460	886	241	907	880	919	914	650	1126	1034	934	548	662	1159	557
102641467	Gm20684	4	12	5	2	4	4	4	8	13	7	4	8	7	2	4
319180	H2bc7	1	0	1	0	1	0	0	0.38	0	1	0	0	0	0	0
214292	Syna	5	3	3	4	1	6	5	7	6	4	3	5	2	2	3
57278	Bcam	2425	2166	2079	2154	2226	2383	3535	2841	2254	2689	2512	2661	2884	2867	2877
232157	Mob1a	641	753	668	678	905	1161	1173	1399	1268	1154	1300	945	1188	1292	1064
12914	Crebbp	444	612	507	562	541	571	564	557	530	643	624	445	623	591	489
21927	Tnfaip1	994	1083	983	943	1084	1646	1586	2221	1922	1508	1614	1398	1131	1335	1436
271221	Rubcnl	21	48	37	15	44	28	70	56	32	42	6	27	25	8	7
387314	Tmtc1	5217	5254	5976	5013	3580	3697	3671	2499	3316	3689	3871	2677	3932	3765	3332
269959	Adamtsl3	107	161	128	123	135	203	186	228	213	221	244	149	161	199	224
56282	Mrpl12	1347	1324	1377	1237	1511	1493	1552	1716	1529	1590	1153	1567	1312	1556	1500
56863	Cldn9	0	0	0	0	0	0	0	0	0	0	0	0	1	0	1
55925	Syt8	0	0	0	0	0	0	0	1	2	0	1	0	0	0	0
12704	Cit	45	138	40	53	121	132	89	187	149	79	75	78	105	36	63
18037	Nfkbie	17	26	25	14	44	65	123	95	95	54	27	18	67	38	47
212124	Cfap46	9	8	5	6	9	20	4	7	8	11	16	10	6	11	14
67045	Riok2	449	496	537	551	601	619	543	549	516	530	509	404	463	486	452
268670	Zfp759	131	160	174	148	176	154	121	124	139	192	159	126	153	145	152
16538	Kcns1	1	0	2	3	0	0	0	3	1	0	1	2	0	5	3
97212	Hadha	29791	25871	25791	23431	20487	13700	12513	13023	11865	15051	12722	14106	14925	15382	16481
71738	Mamdc2	59	96	44	63	108	122	110.02	122.83	69	115	145	128	121	112	121.1
16494	Kcna6	34	25	15	32	36	20	18	40	25	11	13	20	36	24	26
225887	Ndufs8	2046	2028	2151	2096	2078	1946	1810	1999	2029	2299	1779	2207	2039	2143	2152
22403	Ccn5	177	147	134	126	160	598	547	220	251	243	275	308	312	134	80
240332	Slc6a7	3	5	2	2	9	7	5	2	12	8	15	9	3	4	4
17951	Naip5	31.81	27	45.18	30	37.93	58.36	88.7	75.01	62.26	50	72	33.12	94.02	148.81	62.92
98878	Ehd4	6944	8294	7115	6187	7992	10197	14611	10065	10572	10377	8276	8845	10171	7871	7432
211006	Sepsecs	232	226	246	185	264	301	304	328	245	295	365	285	244	259	274
329274	Fam163a	0	0	0	0	0	0	0	0	0	0	0	0	0	0	1
14539	Opn1mw	0	1	0	0	1	0	0	0	0	0	0	0	0	0	1
109077	Ints5	120	137	119	120	150	162	193	183	171	151	183	131	142	157	175
271944	C2cd4d	0	1	0	1	0	0	0	0	0	0	0	0	0	0	0
245368	Zfp300	12.75	31.02	25.86	29.54	32.8	32.45	29.05	36	22.96	38.42	42.65	31.6	38.08	28.99	25.3
55990	Fmo2	2208	3706	2331	2571	3088	2874	3873	1962	2638	2713	3147	1479	3061	2417	2006
269401	Zfp512b	337	358	339	361	437	456	419	500	469	424	587	431	395	414	445
72661	Serp2	0	1	3	3	1	1	2	1	0	8	2	3	3	3	1
235584	Dusp7	252	247	262	307	359	359	284	362	337	400	302	343	390	390	398
21762	Psmd2	4081	4106	4090	3819	3799	3980	3951	3513	3934	3737	3601	2970	3630	3525	3568
109136	Mmaa	920	751	824	753	801	906	555	646	708	810	643	593	659	709	677
15980	Ifngr2	2264	2209	2195	1960	2007	2063	1516	1763	1848	1963	1520	1624	2005	1552	1960
93837	Dach2	0	0	0	0	0	0	0	0	0	0	0	0	0	0	1
19248	Ptpn12	634	811	655	686	750	1125	1280	1252	1097	936	1101	908	1011	1094	1020
210583	Gm4767	28.53	18.62	43.2	30.7	38.42	34.91	25.38	32.6	39.35	37.88	30.93	33.08	28.62	26	27.65
19139	Prps1	509	535	555	471	513	519	484	458	519.01	475	547	487	433	512	526
16579	Kifap3	743	834	794	713	700	750	601	630	586	691	716	579	691	572	645
100041658	Mup7	0	0	0	1	0	0	0	0	0	0	0	0	0	0	0
29870	Gtse1	3	5	2	4	4	6	14	33	40	5	7	19	14	9	6
108168607	LOC108168607	0	0	0	0	0	0	0.14	0	0	0	0	0	0	0	0
94279	Sfxn2	24	35	20	35	40	32	39	48	37	42	52	28	104	94	47
15437	Hoxd8	21	13	15	24	24	55	35	52	31	38	41	39	60	25	22
56788	Scube2	145	151	120	119	150	262	342	168	92	190	147	146	215	136	161
77057	Ston1	328	414	350	585	536	514	458	827	424	689	962	429	530	489	429
30932	Zfp330	369	379	344	321	403	368	412	417	399	404	416	405	401	357	353
380660	Acss3	91	132	95	60	96	95	72	33	45	62	170	46	164	99	73
93892	Pcdhb21	6	5	8	4	7	18	16	16	21	21	12	23	17	7	15
404307	Olfr100	0	0	0	0	1	0	0	0	0	0	0	0	0	0	0
242553	Kank4	21	12	18	32	36	59	48	85	57	32	18	49	36	34	27
76651	1700122O11Rik	1	1	0	0	0	0	0	0	0	0	0	0	0	0	0
17304	Mfge8	1512	1597	1604	1477	1765	2147	2135	2543	2328	1952	2103	1898	1851	1731	1854
11647	Alpl	653	439	581	533	690	776	463	606	658	832	397	466	449	545	583
229937	Znhit6	225	198	231	240	252	242	213	179	181	219	234	172	203	192	193
72215	1700001P01Rik	3	1	0	0	0	2	0	1	1	0	0	1	0	0	1
210719	Mkx	3	0	0	2	2	4	2	1	2	2	2	2	3	0	7
621697	Rpl32l	11	20	15	13	23	14	11	29	22	14	23	16	18	27	21
212448	9330159F19Rik	25	83	41	43	55	74	62	60	43	56	168	41	86	57	27
115489155	LOC115489155	0	0	0	0	1	0	0	0	1	0	0	0	0	0	0
21853	Timeless	324	271	343	382	401	511	315	545	504	538	444	461	945	1077.02	476
338320	Mia2	1137	1198	1305	1395	1301	1117	957	844	1158	1262	1091	953	1125	1237	1040
69109	Ccnq	137	147	125	133	170	171	140	136	124	146	124	163	132	146	143
18024	Nfe2l2	1093	1340	1366	1281	1259	1507	1326	1486	1401	1321	1505	1200	1384	1497	1515
68764	Cdhr3	3	1	3	0	1	2	1	0	3	0	0	0	5	0	4
68554	Cebpzos	310	335	291	286	308	288	239	241	274	281	264	291	307	305	313
16191	Il5	3	3	2	1	2	0	3	0	7	0	0	0	2	0	1
14940	Gzmc	0	0	0	0	0	0	0	1	0	0	0	0	0	0	0
56699	Cdc42ep4	234	405	305	263	389	497	511	564	481	380	741	451	503	676	442
20962	Sycp3	13	28	25	19	23	21	23	21	24	26	16	18	24	14	20
106347	Ildr1	0	0	1	0	0	0	2	1	2	1	0	0	3	1	1
75416	Nop14	435	454	409	395	446	457	484	525	402	434	526	300	412	384	359
108012	Ap1s2	688.08	702.13	617.01	729.82	897.95	1254.29	1014.13	952.63	1122.53	1035.43	963.82	838.35	863.99	929.14	745.35
15353	Hmg20b	318	266	264	250	306	377	410	424	401	409	366	353	299	375	377
20897	Stra6	0	4	1	4	0	3	10	5	6	1	1	2	2	0	2
105242668	Gm38821	1	1	0	0	0	0	0	0	0	0	0	0	0	0	0
115487184	LOC115487184	63.03	82.37	81.21	56	104.39	68.79	77.38	61.22	77.31	82.94	54.75	69.89	51.38	72.05	69.97
214931	Fbxl16	41	28	32	38	21	50	53	52	56	43	20	45	40	37	34
239555	Mief1	415	403	442	399	487	541	514	616	540	501	512	457	468	495	468
100038993	Gm2002	2.48	4.96	1.24	3.7	4.97	4.97	6.2	3.32	3.72	2.76	4.96	4.87	1.24	4.91	2.47
53421	Sec61a1	512	570	556	543	633	1045	988	1228	1086	841	1048	829	977	899	811
12299	Cacng1	1	0	0	2	0	1	1	0	0	2	2	0	3	1	1
545013	Gm5797	0	0	0	0	1	1	0	0	0	0	0	1	0	1.99	0
68202	Ndufa5	2618	2647	2739	2651	2807	2284	2027	2052	2384	2487	2062	2429	2224	2619	2708
327951	Cyb5d1	831	762	800	793	752	808	685	720	783	809	850	695	647	650	760
67063	Tmem246	440	508	434	428	556	565	595	541	491	591	440	574	473	593	543
667277	C1rb	0.78	3.17	0	3.42	3.71	2.53	6.75	2.13	4.26	2.37	3.82	0.05	1.85	0	0.33
24058	Sigirr	91	78	88	100	115	111	99	147	103	120	161	132	102	138	119
67574	Alg13	31	58	34	41	45	44	47	30	46	46	62	37	41	40	50
269831	Tspan12	894	1070	976	995	1464	1607	1347	1420	1418	1789	1358	1333	1232	1348	1443
67606	Fibin	185	144	135	221	228	515	820	474	445	520	504	402	510	251	225
75766	Dcstamp	0	0	0	1	1	1	2	3	2	0	1	0	1	2	2
18760	Prkd1	155	163	128	116	156	164	121	136	168	148	203	132	170	179	162
100503991	Acp4	0	0	1.03	0	0	0	0	0	0	1.06	0	0	0	0	0
226105	Cyp2c70	0	1	0	0	0	0	0	0	0	0	0	0	0	0	0
30940	Usp25	1376	1636	1588	1405	1625	2106	1999	2057	1926	1893	1694	1745	2462	2634	1848
56522	Papolb	0	0	0	0	0	1	1	1	1	2	0	2	1	1	1
12006	Axin2	36	34	38	42	33	32	50	33	36	50	24	39	36	48	54
330222	Sdk1	23	37	66	29	24	54	44	58	36	57	34	41	53	43	31
18573	Pde1a	158	215	164	186	246	389	304	371	377	319	415	239	351	306	229
77862	Thyn1	197.46	171.92	184.62	155.34	192.71	185.24	184.67	220.84	174.41	201.45	156.17	175.47	179.15	167	152.12
16598	Klf2	288	927	795	637	576	1051	894	1005	623	890	1083	833	856	1121	908
20481	Ski	1298	1180	1138	1300	1394	2104	1774	2051	1884	1904	1859	1456	1808	1786	1692
52440	Tax1bp1	2737	2812	2732	2759	2688	2927	3049	2595	2651	2833	2984	2273	2751	2807	2599
67266	Dipk1a	92.26	73.64	100.72	98.16	86.89	107.41	101.08	96.45	129.29	91.23	95.09	90	151.97	122.78	111.17
11639	Ak4	797.25	767.82	822.83	669.93	869.25	885.57	1114.86	1259.81	894.35	916.75	925.2	850.28	867.89	878.51	1074.12
17221	Cd46	49	80	66	81	73	49	59	44	49	57	88	49	78	67	65
101497	Plekhg2	306	347	257	311	349	592	546	880	628	515	641	576	563	565	553
104156	Etv5	422	417	446	443	296	405	722	451	412	493	560	382	691	317	255
22642	Zbtb17	297	294	286	315	301	318	292	321	320	361	303	273	252	338	313
57753	Noc3l	152	145	171	159	172	231	191	215	205	228	282	168	196	180	179
30925	Slamf6	5	4	4	2	7	5	19	5	6	10	12	14	3	9	4
230757	5730409E04Rik	260	323	217	256	305	313	376	333	380	357	439	281	324	254	298
218268	Eif4e1b	0	0	0	0	0	0	0	0	0	1	0	0	0	0	0
108169023	Gm46901	25	23	17	23	35	30	33	36	36	35	49	35	26	29	40
226115	Opalin	0	0	0	0	0	0	0	0	0	0	0	1	0	0	0
17763	Mtcp1	34.18	65.41	57	50.89	65.59	76.89	78.12	101.19	84.55	79.1	88.15	65.89	102.81	125.94	69.89
72016	Tedc2	27	26	23	36	33	23	32	46	47	30	24	24	24	28	31
68039	Nmb	44	90	59	49	97	56	37	36	36	45	67	59	77	87	57
215113	Slc43a2	471	544	550	503	478	647	644	509	662	635	487	471	391	373	425
67711	Nsmce1	558	521	458	488	481	401	371	399	399	437	436	369	359	403	416
73318	Ube2d2b	1	0	0	0	0	0	0	0	0	0	0	0	0	0	0
21402	Skp1a	2621.99	2635.99	2735.99	2678.99	2689.99	2742.99	2462.98	2336.99	2532.99	2805.99	2537	2251	2612	2830.99	2601.99
232560	Caprin2	136	172	136	118	111	102	105	118	114	142	134	110	137	91	141
386612	Thoc6	95.21	81.5	82.13	78.4	87.26	87.23	103.08	132.57	94.6	78.25	84.16	89.33	94.14	84.61	85.52
17876	Myef2	232.64	219.37	200.19	233.7	299.7	320.58	335.47	450.09	481.54	346.09	383.2	332.88	317.92	282.07	306.24
115490131	Tmem271	27	16	26	23	20	17	10	25	15	32	22	24	27	19	36
13822	Epb41l2	1212	1367	1189	1244	1465	2150	1756	2372	2037	1916	1965	1641	1944	1720	1574
233765	Plekha7	23	43	29	16	21	28	42	51	31	33	35	31	37	31	54
18607	Pdpk1	926	1081	1019	890	834	1096	1402	1091	1085	1001	1108	805	915	981	965
22673	Zfp185	17	13	17	15	13	8	12	17	2	8	15	15	11	9	11
13340	Slc29a2	102	91	75	83	83	104	91	115	102	120	91	112	97	87	115.01
67458	Ergic1	522	552	500	552	620	939	803	927	892	750	771	640	645	695	685
170745	Xpnpep2	7	4	10	4	10	20	9	11	5	9	9	7	9	7	7
227693	Zer1	544	607	588	529	578	543	509	440	476	528	546	446	583	478	505
215653	Rassf2	120	169	160	111	187	350	328	376	248	269	374	196	274	295	271
23859	Dlg2	47	42	55	39	58	68	50	66	59	40	63	38	73	35	37
22414	Wnt2b	64	29	46	53	33	53	34	44	55	82	53	49	45	57	69
73103	3110009E18Rik	17	19	14	17	21	17	15	13	15	22	12	13	11	17	22
619301	Tmem253	29	26	19	14	28	26	18	19	23.74	30	17	15	27	16	17
232232	Hdac11	469	386	425	395	371	195	142	198	211	239	233	259	289	277	323
17974	Nck2	215	182	177	200	231	245	247	281	266	265	292	301	250	267	270
51799	Rundc3a	3	5	6	7	5	13	11	8	7	5	9	9	10	8	7
545490	Zfp973	30.73	0	55.87	62.7	26.4	10.09	79	6.4	0	105.67	18.88	28.9	68.12	72.04	94
231832	Tmem184a	1	0	0	0	0	0	0	0	0	1	0	0	0	0	1
207683	Igsf11	16	18	12	10	12	13	30	22	23	12	14	10	22	14	15
11745	Anxa3	378	371	385	379	472	729	745	904	830	494	713	641	594	575	477
100505397	Gm20385	0	1.18	0	0	1	1.09	0.71	0	1	0	0	0	0	0.1	2.36
68592	Syf2	856	825	757	917	883	893	810	668	770	781	922	677	847	962	797
14797	Tle5	5163	4705	4981	4698	4766	4964	5311	5216	4983	5261	4625	5306	4733	5320	5204
100862473	LOC100862473	1070.2	1147.93	704.08	1427.03	1566.24	1443.82	1062.69	1758.16	1560.8	1869.05	2415.21	1192.14	4098.66	4903.48	1709.86
110862	Kcnq3	10	2	0	3	4	7	3	3	5	3	8	2	3	2	3
105247207	Gm42346	34	31	32	1	18	33.01	30	24	25	17	17.99	27	15	15	12
215821	Arfgef3	0	0	1	1	2	3	0	0	2	2	0	1	2	0	1
19654	Rbm6	736	761	711	734	781	907	765	821	832	862	909	668	777	773	721
17527	Mpv17	843	694	741	629	857	692	614	499	654	707	660	770.01	712	717	695
12631	Cfl1	926	938	1001	949	1306	1976	2213	2788	2872	1577	1693	1858	1728	1637	1500
50762	Fbxo6	360	376	355	397	355	349	427	380	379	411	407	346	396	445	372
225467	Pggt1b	451	503	483	479	560	559	672	583	585	580	685	537	539	583	564
27054	Sec23b	195	212	160	177	214	378	396	403	415	271	368	312	322	310	296
14628	Ostm1	481	587	654	603	655	828	655	635	789	773	637	641	730	662	576
320311	Rnf152	67	111	102	108	104	158	77	206	174	193	165	181	137	159	133
106931	Kctd1	159	133	162	174	181	154	167	130	153	214	121	154	144	184	155
67300	Cltc	3463	3735	3783	3283	4014	5239	5868	5826	5525	5206	4953	3779	4611	4017	4282
11793	Atg5	295	299	306	292	318	422	365	401	399	388	372	318	333	340	317
70363	Fam135b	0	0	0	0	0	0	0	0	0	0	0	0	0	1	0
18176	Nras	609	644	579	719	748	1123	1129	1300	1215	1000	1242	881	1026	948	974
12606	Cebpa	67	87	52	52	69	99	131	105	104	77	124	66	91	86	101
210321	BC048679	2	0	1	1	0	0	0	1	0	0	0	0	0	0	0
103844	Inca1	46	60	42	60	55	62	43	40	57	59	48	37	44	65	39
271697	Cdk15	1	1	0	1	0	2	1	2	2	2	0	1	0	2	1
67580	Lrrc18	9	7	5	9	9	9	5	7	8	9	8	9	5	18	10
105853	Mal2	1	0	2	0	1	1	0	1	0	1	0	0	0	0	2
66072	Sdhaf2	935	984	982	914	1084	1056	943	913	1065	1022	889	919	951	967	902
16923	Sh2b3	617	687	660	649	738	926	953	1081	1015	914	1050	896	1010	1047	929
76089	Rapgef2	671	817	782	663	828	887	865	1115	1008	1071.01	1104	1014	1053	1177	1000
381196	Gm960	0	3	1	1	0	0	2	0	1	0	1	0	0	0	1
622480	Spocd1	1	0	0	0	0	0	0	0	0	0	0	0	0	1	0
11800	Api5	973	1037	1030	918	1101	1347	1360	1504	1571	1265	1401	1197	1362	1326	1286
234734	Aars	1072	966	1106	949	977	1520	1351	1514	1578	1349	1216	1025	1410	1295	1181
54670	Atp8b1	125	203	158	172	226	351	349	611	345	269	406	247	274	339	202
13587	Ear2	4	5.01	4	3	11	9.02	64.37	33.09	50.1	6.04	19	10	5	7	13
226154	Lzts2	774	757.98	700	647	742	869	873.99	807.98	819	786.99	830	699	953	950	845
66237	Atp6v1g2	26.14	24	21	22	17	25.22	41.13	42	21	23	33	21.12	35	21	27
218952	Fermt2	3517	3839	3607	3663	3625	4308	3831	4164	3963	3886	4056	3555	3651	3952	3770
12879	Cys1	69	67	58	74	96	116	101	146	117	131	90	52	97	77	83
72114	Zbed3	229	241	273	204	235	250	210	270	263	262	263	260	280	225	210
11443	Chrnb1	83	82	90	75	106	114	110	154	119	110	122	107	114	81	105
70579	Zc3h11a	1730	2137	1742	1864	2105	2432	2193	2397	2295	2342	2556	2309	2047	2339	2175
14560	Gdf10	27	53	34	29	61	50	17	35	33	49	35	32	36	34	19
14709	Gng8	11	5	4	7	15	32	23	18	12	14	24	18	25	16	13
230735	Epha10	0	1.26	0	1	0	1	1	0	0	1	0	1	0	1	0
54122	Uevld	282	275	295	295	325	360	356	370	350	374	369	328	303	257	324
140743	Rem2	0	0	0	0	0	0	0	0	0	0	1	0	0	0	0
18104	Nqo1	623	689	566	759	630	786	610	529	507	657	699	492	603	653	644
19659	Rbp1	143	156	120	175	228	448	485	388	329	405	415	237	266	174	202
14673	Gna12	1141	1299	1127	1260	1160	1361	1036	1134	1040	1303	1150	920	1046	1190	1232
16429	Itln1	0	0	0	0	1	0	2	0	0	0	2	0	1	0	0
17828	Bloc1s5	229	242	212	231	288	299	309	281	312	326	272	217	232	264	283
56743	Lat2	41	36	23	20	31	40	100	71	51	37	48	40	67	45	53
54352	Irx5	106	84	98	65	67	74	98	35	75	115	71	114	125	80	59
240322	Adamts19	24	23	17	26	36	54	39	27	25	53	40	38	31	45	34
76809	Bri3bp	583	719	621	717	671	613	539	598	567	648	538	536	543	637	656
13349	Ackr1	0	5.05	1.58	0	7.65	10.01	14.73	15.15	20.36	5.65	2.92	6.97	2.77	2.68	7.42
11923	Neurod4	0	0	0	0	0	1	0	0	0	0	0	0	0	0	0
19186	Psme1	1642	1569	1629	1614	1522	1199	1507	1364	1645	1505	1187	1447	1941	2236	1414
69987	Spaca9	0	0	0	0	0	0	2	1	0	0	0	0	0	1	1
57869	Adck2	134	153	137	136	143	158	124	145	138	160	128	124	152	147	150
218343	Ttc37	290	370	323	282	385	430	434	465	408	398	415	356	408	367	382
94353	Hmgn3	134	98	74	35	111	167	183	158	162	145	209	84	149	118	168
66340	Psenen	381	344	327	307	369	407	402	368	368	353	351	368	324	364	379
239546	Zfp647	8	13	16	12	18	28	15	20	15	18	19	19	30	10	15
227333	Dgkd	978	1097	1046	1002	1036	1199	1089	1158	999	1150	1110	1048	1021	1041	1032
17972	Ncf4	28	19	28	16	35	70	111	93	82	54	52	16	91	52	59
20564	Slit3	299	431	339	280	413	464	414	373	354	409	518	247	341	364	319
66995	Zcchc18	2	0	1	1	1	1	5	2	2	2	5	0	3	1	1
71198	Otud1	430	468	813	752	433	673	1002	1022	511	751	980	358	386	696	640
74268	Aven	175	178	179	176	188	182	143	176	173	147	192	154	173	191	184
241062	Pgap1	140	150	145	147	149	150	138	113	139	164	151	121	115	142	146
17939	Naga	206	164	143	205	170	225	249	188	212	232	257	196	259	207	190
75604	Tm4sf5	0	0	0	0	0	0	2	0	0	0	1	0	1	0	0
327900	Ubtd2	121	147	101	135	145	265	221	295	235	220	248	198	231	222	193
268697	Ccnb1	4	4	5	4	14	15	26	75	61	11	4	49	47	11	11
237504	Rassf9	692	644	512	701	601	559	633	824	1023	705	760	680	660	745	772
50767	Pnpla6	197	220	179	188	224	260	218	269	216	286	270	252	206	209	240
383348	Kctd16	47	97	79	59	62	115	108	74	93	67	73	30	38	42	48
100040608	Fancf	12	22.8	10	17.94	15	22	17	21.88	24.56	15.75	13.62	20	23	23.94	16
108168648	LOC108168648	0	0	0	0	0	0	0	0	0	0	0	0.2	0	0	0
665211	Gm14326	439.33	709.15	794.44	650.37	881.12	571.79	1102.39	517.23	877.56	995.08	1275	811.37	910.01	1020.66	1048.06
12227	Btg2	450	799	1140	1073	1059	1227	1263	1123	706	838	1348	865	849	947	893
12934	Dpysl2	259	313	299	339	399	505	416	629	506	493	577	429	420	466	396
22439	Xk	202	231	229	205	235	259	168	209	224	202	191	166	188	207	196
17909	Myo10	1369	1593	1835	1766	1730	1571	989	1145	1350	1669	1217	1052	1186	1298	1272
105245389	Gm40853	16.98	8	11.04	13	13.08	10.56	3.5	19	20.61	25.02	14.22	19.74	20.87	14.35	12.02
13449	Dok2	43	35	40	38	46	79	89	85	103	61	56	46	72	90	88
68682	Slc44a2	1679	1220	1707	1641	1166	1262	1339	1830	1411	1264	1532	1503	1505	1973	1463
52040	Ppp1r10	360	323	341	350	310	691	542	696	611	558	535	506	608	538	536
225872	Npas4	5	7	11	8.98	17	16	20	14	13	25	12	11	13	10	8
14729	Gp5	3	2	0	0	1	0	1	3	0	2	0	4	1	2	0
13491	Drd4	0	0	0	0	0	0	0	0	1	0	0	0	0	0	0
68911	Pygo2	241	263	220	242	248	342	324	398	368	311	362	314	294	304	349
99377	Sall4	10	22	19	21	23	21	21	24	20	20	21	19	25	27	26
27027	Tspan32	9	8	8	11	7	17	33	21	16	7	16	14	14	19	18
380912	Zfp395	272	335	269	305	282	211	252	225	285	305	259	275	305	265	295
56626	Poll	146	122	132	140	134	144	121	140	128	134	97	109	127	122	136
20872	Stk16	254.55	281.8	255.51	260.2	318.45	399.88	428.62	512.65	422.72	394.94	396.84	384.22	342.38	365.69	362.06
17829	Muc1	7	2	8	6	8	7	15	10	8	15	8	7	11	4	2
105450	Mmrn2	1108	839	902	1283	1483	1564	1448	1891	1311	1057	1230	1441	1321	2125	1473
76797	2410137M14Rik	5	10	2	1	3	2	0	1	0	0	1	0	1	0	3
13389	Dll3	0	0	0	0	1	0	1	0	0	0	0	0	0	0	0
214764	Edrf1	291	333	302	301	250	302	259	291	275	282	291	213	259	285	275
382030	Cnep1r1	521	579	532	477	566	667	616	590	668	628	602	604	630	624	564
72690	Grrp1	97	90	93	91	116	183	97	194	137	130	188	130	178	163	137
16993	Lta4h	402	402	349	366	396	422	383	398	446	417	500	383	445	374	382
219228	Pcdh17	136	115	125	138	185	182	116	231	215	350	152	225	166	135	175
22355	Vipr2	14	33	27	23	18	18	32	48	31	36	21	37	54	62	51
23821	Bace1	549.38	588.74	625.09	509.85	567.16	762.58	722.31	760.87	680.63	737.35	652.87	584.19	670.07	610.4	626.72
78887	Sfi1	352	383	264	511	373	351	373	442	403	551	452	326	365	636	362
328234	Rnf182	0	0	0	2	1	1	0	1	0	2	0	0	1	0	0
100043314	Tigit	3601.97	3955.96	3875.24	3547.7	3980.47	3905.16	3123.33	3287.56	3743.75	4179.77	3448.32	2889.66	3093.59	3291.23	3298.55
13072	Cyp11b2	0	0	0	0	0	0	0	0	0	0	0	0	0	0	1
27886	Ess2	138	146	128	136	151	149	181	193	192	189	199	158	167	127	167
69101	Ydjc	23	14	21	10	15.99	24	21	13	20	16	24	8	13	15	22
20813	Srp14	693	728	634	637	762	775	730	705	785	786	760	695	705	695	709
78283	Map7d2	9	22	16	17	30	42	38	32	39	20	48	32	40	27	19
66978	Luc7l	689	701	596	677	724	801	803	858	737	780	949	657	673	820	783
216080	Ube2d1	558	540	616	546	636	614	526	562	574	550	577	509	518	588	543
80985	Trim44	1224	1195	1152	1260	1295	1677	1637	1731	1640	1559	1967	1307	1441	1651	1491
30944	Zfp354c	79	98	85	78	107	117	119	118	116	114	148	118	124	101	101
242570	Raver2	98.16	136.19	111.51	129.59	164.06	129.12	165.8	150.06	127.88	137.49	123.91	135.8	146.1	135.06	120.31
12576	Cdkn1b	582	680	624	716	694	652	615	486	675	700	839	648	753	721	670
407785	Ndufs6	2660	2499	2338	2371	2459	2389	1962	2065	2210	2739	1914	2321	2396	2472	2652
18546	Pcp4	3	2	5	1	2	0	2	0	5	4	0	1	0	0	3
16177	Il1r1	377	493	490	443	566	815	922	1143	983	600	1135	642	629	599	621
272359	Irf2bp1	209	180	185	186	171	211	190	219	203	201	173	187	204	215	252
237911	Brip1	24	12	21.01	14	28	24	45	72	78	24	20	21	41	28	30
54380	Smarcal1	568	637	495	520	572	557	502	472	496	493	490	436	442	577	450
70186	Fam162a	852	920	893	836	959	1168	1304	1262	1104	1196	1101	1045	1031	913	899
217071	Gm525	0	0	0	1	0	0	0	0	1	0	0	0	0	0	0
13032	Ctsc	394	384	442	305	492	766	1179	921	1020	706	665	577	897	734	761
17318	Mid1	82	100	95	124	140	238	136	215	304	219	293	261	337	209	173
320207	Pik3r5	21	37	28	24	31	37	88	97	58	24	50	31	35	42	30
20624	Eftud2	566	552	608	529	503	642	618	793	775	604	636	525	632	555	601
241324	Crb2	0	1	1	0	0	1	0	1	0	1	1	1	0	0	0
208228	Mob3a	96	57	98	72	90	141	170	254	190	139	156	125	110	123	126
19881	Rom1	482	444	474	429	525	515	494	624	501	712	458	613	420	458	472
70784	Rasl12	159	190	150	156	250	223	138	209	179	222	240	221	244	199	198
54713	Fezf2	0	0	0	0	0	0	0	0	1	1	0	4	0	1	0
73847	Fam110a	65	48	39	65	57	57	36	62	57	75	61	62	39	64	68
54204	Sept1	26	41	23	19	27	21	36.37	30	42	42	41	49	23	36	37
13654	Egr2	10	7	23	29	21	68	133	190	64	36	110	38	27	24	26
19671	Rce1	51	53	46	40	66	89	76	82	83	77	96	77	85	79	89
69053	1810013L24Rik	815	1036	1117	1095	1082	1290	1066	1027	1021	1272	1137	994	1163	1352	1096
72486	Rnf219	67	61	64	62	71	101	76	113	126	114	93	97	101	80	96
629147	Ctxn3	4	29	18	9	24	27	5	16	24	21	16	7	22	20	9
320858	L3mbtl4	0	0	2	0	2	9	0	1	1	0	1	0	0	0	1
244886	Tmem266	28	37	33	33	32	18	11	16	23	32	31	23	27	39	43
235041	Kank2	2036	1998	1863	1824	2145	2556	2286	2370	2291	2224	2166	1700	1772	1835	1933
16576	Kif7	39	40	31	36	33	59	39	65	50	47	37	37	51	29	37
64697	Keg1	0	0	0	1	0	0	0	0	0	0	1	0	0	0	0
18789	Papola	1594	1669	1680	1592	1980	2574	2212	2483	2431	2310	2337	1776	2101	2200	1896
209086	Samd9l	534	570	575	639	728	920	777	876	1027	887	1005	696	3186	3456	710
108138	Xrcc4	144	162	147	155	169	190	147	135	169	145	179	141	141	175	158
26379	Esrra	1107	1167	1090	1034	1140	1256	1039	1123	1026	1209	938	954	976	1192	1208
257630	Il17f	0	0	0	0	0	1	2	0	0	0	0	0	0	0	0
53325	Banp	230	223	132	162	186	256	176	304	196	273	218	159	170	192	240
360216	Zranb1	1355	1381	1466	1433	1374	1365	1390	1191	1190	1263	1442	1044	1236	1241	1098
73242	Atat1	121	134	109	130	137	176	149	145	159	178	147.02	137	124	149	128
330627	Trim66	14	13	13	12	15	15	5	3	8	8	21	7	11	18	8
110751	Adam33	18	19	8	25	15	16	14	23	32	27	17	20	47	24	25
209318	Gps1	709.76	755.96	539.5	666.08	720.45	799.99	756.16	775.51	810.5	770.6	801.98	599.7	716.67	742.98	690.53
110794	Cebpe	1	1	0	0	1	0	1	0	1	0	0	0	0	0	0
107702	Rnh1	578	581	567	550	590	720	817	757	712	678	724	621	668	692	645
26895	Cops7b	160	159	135	173	174	207	180	209	190	203	181	141	213	210	182
103266	Tmem263	323	363	320	368	386	548	421	481	428	446	491	448	417	441	407
115488002	LOC115488002	1	8	0	1.03	0	0	5.39	2	4.86	1.01	6	3.41	6.79	3.79	3.98
73671	Sult6b1	1	2	0	3	0	1	1	2	0	1	1	0	0	0	1
108167925	Gm46294	0	0	0	0	0	0	1	0	1.1	0	0	0	0	0	1
245847	Amdhd2	50	56	56	55	64	52	65	46	54	46	65	43	54	61	39
69369	1700017D01Rik	0	0	0	0	0	0	0	0	0	0	1	0	0	0	0
228607	Mavs	1080	1247	1265	1088	1266	1562	1507	1593	1373	1486	1383	1451	1409	1369	1414
213788	Chrm5	0	0	0	0	0	0	0	0	0	0	1	2	1	1	0
107733	Mrpl41	487	399	366	387	525	515	465	395	515	406	382	411	464	386	445
20674	Sox2	0	1	0	0	1	0	0	1	0	0	0	0	3	4	0
21816	Tgm1	8	7	1	2	3	3	9	17	11	11	3	6	3	5	12
328133	Slc39a9	394	401	377	444	508	557	596	545	623.02	482	675	476	584	574	511
70821	4921507P07Rik	9	9	7	10	8	9	6	3	3	4	3	5	7	6	13
81840	Sorcs2	38	53	34	36	44	34	62	116	66	57	32	47	40	40	54
14526	Gcg	0	0	0	0	0	0	0	0	0	0	0	0	1	0	0
102103	Mtus1	5552	5819	5821	5960	5200	4620	4514	3924	4344	4952	4501	3866	4612	4549	4437
12922	Crhr2	420	348	332	318	330	241	211	336	228	294	192	381	244	339	446
13481	Dpm2	89	124	115	122	119	134	149	172	154	123	143	122	148	108	126
67945	Rpl41	1795	1794	1693	1704	2209	2315	2487	2580	2330	2211	2440	2138	1938	2090	2148
66442	Spc25	6	10	7	10	9	19	28	65	66	11	16	39	29	8	12
22289	Kdm6a	323	423	396	364	407	408	389	376	424	432	403	370	474	451	377
106068	Slc45a4	303	312	294	337	388	366	377	322	363	422	337	376	434	412	410
19217	Ptger2	6	4	5	3	3	9	9	7	9	5	4	5	18	3	7
18611	Pea15a	1646	1427	1722	1517	1957	3057	2104	3330	2558	2536	2750	2685	2352	1888	2532
52513	Ddx56	349	296	370	308	317	317	368	329	308	350	337	300	308	301	327
18674	Slc25a3	23154	23559	23530	22030	20095	17901	19220	18158	18628	20621	15855	20497	19580	19983	21754
66618	Snrnp27	325	293	233	295	325	384	297	322	351	359	294	314	319	298	309
64384	Sirt3	586	549	573	473	499	532	480	462	494	582	478	522	554	506	548
70893	Glb1l3	1	0	0	0	0	2	0	2	1	4	1	5	1	0	1
72190	2510009E07Rik	600	541	548	578	720	843	592	748	687	735	820	671	684	679	727
69871	Ppp1r35	39	40	39	58	34	56	64	43	49	51	41	32	52	43	50
59308	Emcn	928	876	901	952	1024	1242	970	1324	1276	1246	1355	1071	1017	1323	1116
66648	Tpgs2	162	156	193	164	181	212	182	251	242	227	188	217	187	163	215
19027	Sypl	2111	2212	2150	2335	2360	2779	2431	2338	2508	2629	2549	2115	2385	2471	2325
240665	Ccnj	82	113	83	84	106	127	121	137	146	121	139	104	115	121	121
116891	Derl2	487	589	504	553	583	649	578	558.03	624	636.05	626	528	578	619	612
72171	Shq1	48	66	69	52	36	60	57	66	66	58	56	38	44	42	55
219151	Scara3	58	45	51	33	54	130	99	118	85	69	118	87	102	82	72
66461	Ptpmt1	189	203	142	142	184	212	241	210	185	203	227	214	156	171	197
66989	Kctd20	839	954	909	936	996	1234	1085	1234	1168	1183	1339	977	1115	1065	1125
232174	Cyp26b1	1180	805	527	830	3063	402	87	39	62	98	150	49	222	311	198
229615	Pias3	267	238	231	214	285	349	302	352	342	320	402	329	338	310	311
66166	S100a14	0	0	0	0	0	2	0	0	1	0	0	0	0	1	0
105244947	Gm40469	3	7	5	5	8	12	11	19	14	9	12	6	6	4	9
58809	Rnase4	652	842	604	664	800	1434	1320	1117	1127	999	1440	969	1181	1126	909
94224	Srd5a2	0	1	0	2	0	1	0	1	0	2	0	0	0	11	1
97031	Tprn	69	73	52	70	87	101	99	75	89	97	128	81	73	91	69
11863	Arnt	970	861	1012	863	992	1019	1070	1088	1051	998	1023	952	991	982	908
54712	Plxnc1	121	106	110	94	152	139	103	155	115	175	126	116	185	106	138
22367	Vrk1	156	151	130	158	176	173	261	251	267	192	208	192	197	216	213
50917	Galns	78	106	107	132	82	167	198	177	170	132	126	128	120	149	80
108168373	Gm46617	7	8	5	9	11	7	7	6	3	4	12	4	7	6	14
70909	4921504E06Rik	0	0	0	0	0	0	0	0	0	0	0	0	0	0	1
16426	Itih3	2	2	4	2	3	7	5	9	6	2	7	5	9	5	11
331188	Zfp781	45.69	50.63	73.04	43.83	101.18	75.09	45.18	72.58	94.07	62.48	67.64	68.58	69.51	83.81	61.34
75019	Rnase10	0	0	1	1	1	2	3	1	2	2	1	1	1	2	1
100504491	Dcdc2b	14.46	8.23	10	14.27	10.28	15.48	2	8	5	9	9	13	12	18.26	9.24
13057	Cyba	277	238	193	183	286	281	425	428	413	325	347	272	286	343	322
20292	Ccl11	62	122	79	54	108	21	14	20	34	37	41	19	43	29	65
11821	Aprt	99	102	108	99	112	110	137	151	124	113	159	119	109	122	126
66128	Mrps36	791	750	815	863	864	725	764	792	773	1099	632	952	715	793	784
69761	Doxl1	2	0	1	2	1	3	1	1	2	1	3	2	3	0	2
17986	Ndp	0	0	0	0	0	0	0	1	0	1	0	0	0	0	1
105734	Tigd5	39	27	35	34	51	49	30	37	38	22	37	38	32	39	34
77613	Prss36	84	81	83	101	79	100	71	69	70	91	72	68	82	89	76
12611	Cebpg	636	858	747	757	828	1165	1042	1208	1114	1058	1299	1004	1169	1195	1012
108150	Galnt7	264	307	239	251	301	407	311	453	410	359	471	347	338	442	399
26388	Ifi202b	41.6	68.33	170.12	63.08	92.21	186.39	182.97	147.96	166.34	130.72	243.49	254.89	1149.83	950.17	98.55
20516	Slc20a2	3583	3949	3748	3575	3152.52	2445	2458	1983	2502	2762	2352	2313	2786	2887	2683
72084	Pigx	118	109	136	104	137	166	167	178	153	172	153	142	148	127	173
13631	Eef2k	826	985	752	869	752	782	933	690	746	728	988	746	999	842	750
474160	Smim40	1	0	1.36	0	2	1	2	1	1	0	1	0	0	5	1
78896	Ecrg4	6	0	1	0	7	54	91	94	21	13	50	32	32	8	7
383766	Tldc2	1	1	4	8	4	6	6	9	10	5	11	7	5	4	5
227699	Nup188	353	327	315	308	346	440	420	475	482	355	491	345	362	365	393
52123	Agpat5	253	293	262	250	277	355	363	358	371	394	351	320	321	350	324
16323	Inhba	25	37	32	34	43	139	104	98	83	116	67	62	64	49	65
73873	Fam161a	49	58	51	56	55	56	56	55	52	57	63	63	49	36	38
71687	Tmem25	192	169	184	157	134	195	201	266	258	283	172	278	218	229	239
14470	Rabac1	1004	1014	863	842	903	1006	814	1068	666	784	1315	909	696	749	1025
66052	Sdhc	5824	5193	5457	5225	4349	4476	4774	4473	4667	5327	4186	4859	4889	4963	5524
100045125	Gm17768	1	0	1	0	0	0	0	0	1	1	0	0	0	0	1
66498	Dda1	354	394	320	318	375	486	473	448	431	461	468	386	443	449	436
327956	Vmo1	0	0	3	0	0	0	1	0	1	2	0	0	0	1	0
244672	Cwf19l2	662.41	700.32	694.04	684.86	792.75	736.34	644.52	543.5	721.43	800.97	751.85	556.45	730.51	728.7	583.3
233033	Samd4b	276	305	303	292	283	474	432	489	425	406	408	324	323	396	391
170753	Zfp704	725	738	630	728	869	961	976	811	802	966	1031	669	648	723	714
74603	Cd200r3	0	0	0	0	1	1	1	1	0	0	2	0	0	1	0
22163	Tnfrsf4	6	4	2	4	2	2	3	7	10	3	11	6	4	2	7
54353	Skap2	175	212	196	241	258	286	321	331	318	310	304	238	310	292	244
74111	Rbm19	196	163	203	185	210	230	249	256	258	232	246	209	174	202	214
78309	Cul9	523	557	468	472	466	555	465	409	436	441	524	374	507	417	446
244864	Layn	109	124.68	114	109	138.63	245	223.11	290	218.14	191.25	236	184.16	178.24	185	156.33
20318	Sdf4	1205	1253	1241	1297	1600	1904	1994	1776	1686	1887	2040	1542	1750	1765	1618
102607	Snx19	751	740	787	776	760	871	820	847	892	941	853	722	776	792	745
16517	Kcnj16	0	0	2	1	0	0	2	2	1	0	0	0	0	0	1
211286	Cln5	492	618	520	572	683	789	601	594	491	646	706	457	564	648	541
13872	Ercc3	380	362	374	322	356	396	358	401	414	383	388	299	365	344	345
383103	Tvp23a	29	37	21	41	39	65	46	72	75	55	50	36	50	44	54
329360	Rnf224	0	0	0	1	0	0	0	0	1	0	0	0	0	0	0
232875	Zscan18	24	37	29	9	31	26	30	23	38	27	34	28	40	17	12
19142	Prss12	2	3	0	2	4	2	1	1	1	3	3	3	3	3	1
55981	Pigb	34.15	63.84	40.79	50.74	39.43	59.64	56.75	59.12	43.15	59.48	40.08	45.54	53.58	46.83	67.54
319740	Zfyve27	429	387	372	401	405	440	398	382	399	447	425	344	416	414	367
76577	Faf2	331	340	343	308	341	482	489	546	437	433	470	362	409	461	417
192159	Prpf8	2672	2818	3216	2751	2922	3162	3046	3503	3305	3142	2921	2553	2981	2942	3008
242700	Ifnlr1	85	108	111	114	94	81	65	76	80	82	75	100	85	84	73
279706	Nup62cl	0	1	1	1	6	0	0	0	2	3	0	0	0	0	2
67900	Mtfp1	1356	1325	1368	1170	1526	1321	1058	1145	1330	1655	867	1303	1024	1246	1313
14735	Gpc4	375	404	464	492	487	420	393	464	401	528	504	452	458	537	373
329559	Zfp335	246.29	248.26	224.4	197.65	208.05	264.89	295.58	312.88	294.68	293.57	278.43	246.93	219.89	289.37	264.54
243372	Zfp775	205	225	210	269	222	231	213	157	197	218	238	204	183	204	193
19362	Rad51ap1	41	29	45	41	54	67	67	138	104	50	98	109	80	61	70
73690	Glipr1	2.44	8	11.11	11.11	11	13.62	46.35	44.64	39.94	14.48	21.17	18.1	16.16	27.64	22.83
19085	Prkar1b	38	44	42	40	33	43	33	51	53	41	39	31	43	51	42
239038	Lrit2	0	1	0	0	0	0	0	0	0	0	0	0	0	0	0
105988	Espl1	12	9	29	13	22	33	58	87	84	20	24	49	37	25	22
18597	Pdha1	25010.6	22683.5	23610.9	22419.3	21593.8	18751.7	19832.6	16931.3	19548.8	21544.5	19567.2	19514.9	20268.3	20869.9	21166.9
231912	Katnal1	256	239	228	261	291	397	282	349	312	360	311	281	309	332	301
14229	Fkbp5	263	564	360	301	270	807	1338	753	727	276	1483	384	984	871	294
102639105	Gm35498	8	20	2.16	5.18	10	9	19.21	11	13.19	7	17	4	44	33	3
12757	Clta	588	637	557	609	663	803	796	825	810	684	782	633	761	735	661
76795	Tbc1d9b	1154	1226	1244	1067	1229	1468	1240	1372	1242	1270	1293	1066	1298	1356	1156
107351	Kank1	814	1112	846	981	1025	1258	1496	1081	1261	1325	1276	946	1037	1127	1077
74253	Klrg2	9	27	12	20	21	58	41.04	28	41	25.02	32	21	24	28	9
67946	Spata6	145	164	161	153	223	243	249	264	252	236	277	278	255	238	215
66350	Pla2g12a	279	324	308	331	312	383	404	347	403	343	303	328	323	340	341
434794	Xlr4a	0	1	0	0	14.23	20.34	13.51	0	2	2.19	3.48	2.25	0	1.08	2.3
207920	Esrp1	0	0	0	0	0	1	0	0	0	0	0	0	1	0	0
229521	Syt11	343.04	300	313	307.65	352	557	339	362	366	374	408.08	290	335	305.04	263
102636203	4930519L02Rik	1	2	2	3	3.01	1	1	2	0	1	1	1	0	3	0
22114	Tssk1	7	9	7	5	11	15	5	7	5	13	1	8	4	6	8
71586	Ifih1	192	241	265	235	264	334	366	338	394	302	349	251	1851	1975	240
68667	Trpm4	348	369	326	383	297	251	243	381	308	352	289	300	268	351	332
67473	Slc47a1	634	713	630	659	592	695	535	697	564	665	661	524	592	688	721
17390	Mmp2	1764	1897	1587	1754	2457	4909	3523	3834	2502	3489	6259	3291	4346	3233	3090
66653	Brf2	52	75	78	69	72	88	73	87	83	70	61	65	62	75	83
105245043	LOC105245043	1	1	0	1	3	1	2	2	0	1	1	3	7	6	4
17257	Mecp2	1049	1099	944	1031	1138	1049	1078	932	1094	1122	1115	895	1079	1144	1003
69864	1810065E05Rik	0	0	0	0	0	0	0	0	0	0	0	0	1	0	0
54354	Rassf5	57	55	55	53	59	101	191	148	122	86	94	80	128	116	84
16988	Lst1	3	4	6	2	9	9	23	14	28	8	7	10	12	11	2
20303	Ccl4	2	1	1	1	2	1	4	4	6	2	4	3	9	4	2
30935	Tor3a	241	290	276	261	297	314	344	389	302	330	364	359	1848	1674	273
15077	H3c14	0	0	7	0	0	23	0	0	0	22	0	9	22	13	0
11936	Fxyd2	12	11	10	3	14	12	4	9	8	11	4	9	5	9	12
72155	Cenpn	17	13	8	7	17	18	24	44	39	18	9	19	21	16	12
18519	Kat2b	2087	2450	2294	2139	2113	2448	2439	1985	2196	2258	2151	1928	2352	2406	2168
20522	Slc23a1	2	1	7	2	8	7	2	3	3	2	5	5	5	5	4
329421	Myo3b	0	3	1	1	0	3	1	2	2	1	0	3	1	1	0
30794	Pdlim4	218	167	188	220	208	196	172	174	237	227	188	229	209	262	236
140546	Eri3	673	646	601	569	686	735	657	674	601	658	609	536	612	595	604
258394	Olfr1328	0	0	0	0	0	0	1	0	0	0	0	0	0	0	0
78610	Uvrag	363	382	383	388	413	410	430	407	446	409	460	415	453	514	396
239743	Klhl6	150	174	169	142	215	245	279	277	233	290	287	240	196	222	205
12589	Ift81	989	842	787	746	846	602	360	436	421	615	540	492	543	601	798
63955	Cables1	106	120	110	126	112	155	110	162	127	129	170	127	140	155	106
75311	4930550C14Rik	3	9	3	4	6	6	5	9	10	5	10	2	7	3	9
667281	H60b	0	2	1	0	2	2	9	2	5	2	0	1	5	2	5
50780	Rgs3	870	901	889	940	1022	986	873	956	988	1155	1297	1013	1138	1061	1039
103136	Pwp1	382	382	365	342	348	315	254	354	312	339	328	281	350	323	349
14866	Gstm5	418	434	418	385	369	404	452	337	362	353	372	342	421	381	390
235599	6430571L13Rik	46	31	50	40	42	34	53	45	56	59	55	62	51	45	47
223922	Atf7	1081	1181	1071	1112	1180	1329	1265	1394	1256	1370	1363	1084	1288	1398	1156
67888	Tmem100	41	56	51	58	80	127	242	119	79	100	132	142	152	113	109
27528	Nrep	440	444	434	610	594	576	361	770	630	815	496	773	518	403	638
104346	Gas8	86	102	97	80	108	115	104	138	104	128	129	108	129	114	114
14744	Gpr65	30	12	37	20	55	54	107	59	73	47	60	42	91	64	41
333329	Cngb1	18	17	20	28	21	24	9	17	16	23	22	31	13	15	25
97827	Exd2	368	374	371	356	396	349	285	331	293	371	364	322	317	333	355
104816	Aspg	3	1	0	6	4	5	9	7	8	2	14	6	5	6	4
232944	Mark4	346	351	330	338	361	368	350	408	374	389	388	331	308	380	331
74238	Mterf2	293	342	505	367	446	309	222	302	267	410	322	431	386	398	340
214547	She	554	637	577	649	689	826	741	877	860	829	910	786	831	955	881
69585	Hjv	2649	2540	2951	2415	2555	2554	1547	2416	1854	2619	1783	2288	1743	2408	3081
15976	Ifnar2	470	501	496	492	498	678	674	733	663	557	596	599	642	672	550
56838	Ccl28	3	0	8	2	0	0	29	1	7	2	5	7	15	4	8
226025	Trpm3	32	42	39	67	67	82	49	5	109	159	83	91	97	84	76
84035	Kremen1	2724	3114	3041	3207	3082	4958	4713	3676	3351	3781	3370	2708	3021	3137	2681
72821	Scn2b	3	34	9	10	33	34	10	28	29	18	35	10	31	22	14
74430	4930452B06Rik	20	38	42	20	23	28	30	42	37	34	37	27	32	26	43
269774	Aak1	313.69	336.33	359.78	297.08	334.71	415.64	363.81	345.97	312.93	391.7	320.08	285.34	371.29	316.33	295.75
78286	Nav2	857	906	908	704	723	651	873	569	666	817	614	757	843	758	940
16524	Kcnj9	1	0	0	0	2	0	0	0	0	1	3	2	0	1	0
68944	Tmco1	1090	1393	1308	1146	1480	1666	1388	1522	1526	1692	1436	1279	1289	1420	1519
268373	Ppia	2465	2862	2529	2418	2957	3605	3938	4849	4417	3123	4150	3546	3262	3417	3674
333789	N4bp2	296	454	353	346	388	347	316	310	324	383	387	278	313	345	363
16529	Kcnk5	9	5	4	4	13	17	9	17	6	8	11	9	16	11	17
56348	Hsd17b12	326	358	344	331	418	541	616	619	685	505	455	459	534	414	381
268936	Brpf3	273	225	274	189	207	244	257	268	277	238	240	247	263	271	261
14964	H2-D1	4986.44	3490.79	4416.67	7943.56	7263.13	9497.54	13440	7518.27	754.27	4628.19	9092.08	3448.52	10915.3	14340.8	6139.62
224008	Spidr	83.34	69.8	56.22	50.2	69.23	104.14	117.71	170.7	136.87	94.22	117.12	72	75.39	82.87	75.79
66628	Thg1l	157	123	86	100	107	97	120	107	85	130	88	97	62	159	72
71519	Cyp2u1	49	49	55	60	61	95	69	83	58	79	65	65	62	37	52
68588	Cthrc1	4	3	5	4	2	11	39	42	11	13	14	9	9	5	11
328779	Hs3st6	0	0	0	0	0	0	5	1	0	1	0	1	0	0	1
100910	Chpf2	113	168	133	138	207	307	409	400	366	257	280	275	272	226	234
69226	Snx24	152.05	149.72	154	129	167	200	185	179	189	195	188	174	137	167	172
68895	Rasl11a	17	38	20	24	18	32	18	32	34	43	30	31	32	16	29
435376	Atp6ap1l	7	0	4	2	0	0	0	0	0	1	1	0	0	0	0
16985	Lsp1	352	312	260	305	384	594	795	708	692	643	570	543	635	582	619
269198	Nbeal1	1577	1881	1625	1638	2025	2091	1913	1749	1972	2127	2194	1702	1808	1712	1633
17116	Mab21l1	3	2	0	0	2	5	3	2	1	5	3	3	3	2	0
100037283	Rnaset2a	2302.01	2373.08	2345.11	2783.99	3179.18	3104.9	2442.41	2289.64	2600.64	3213.44	2727.98	2419.86	2662.56	3059.05	2328
13706	Cela2a	1	1	1	1	0	4	0	1	0	0	1	3	1	0	0
13842	Epha8	2	3	0	0	1	1	0	0	1	2	1	1	1	0	2
74116	Pi16	625	732	459	589	968	2371	2778	2174	1197	1627	2808	1543	1890	1249	1377
102634841	Gm38469	0	3	0	0	0	0	1	1	0	3	0	0	0	0	0
64136	Sdf2l1	31	37	32	27	36	52	70	59	69	58	42	17	86	67	36
69551	2310022B05Rik	1006	1002	802	1080	1067	1289	1567	1541	1230	1295	1322	1340	1274	1519	1288
115489041	LOC115489041	0	0	0	0	0	0	1.19	0	1.2	0	1.11	1.99	0	2.15	0
22644	Rnf103	566	665	668	690	582	685	712	591	579	613	697	537	565	580	533
72258	Kcnk10	0	0	0	0	0	1	0	0	1	0	0	0	0	0	0
67344	Tctex1d1	0	0	0	0	0	0	0	0	0	1	0	0	0	0	0
225742	St8sia5	3	0	1	1	2	1	0	1	0	1	4	2	2	2	1
108167827	Gm46238	0	4	0	2	2	1	0	1	3	1	2	1	1	0	2
29875	Iqgap1	1267	1407	1323	1316	1793	2682	2758	3303	2990	2257	2555	2154	2410	2382	1943
258356	Olfr564	0	0	1	0	0	0	0	0	0	0	0	0	1	0	0
224997	Dlgap1	24	29	9	23	9	11	16	20	29	39	24	11	8	19	27
64010	Sav1	514	541	485	532	587	726	749	794	865	752	840	688	670	698	673
21379	Tbrg4	671	735	734	599	741	746	789	861	746	791	668	820	615	748	781
77864	Ypel2	1261	967	869	974	746	448	445	440	435	566	501	375	440	374	384
75735	Pank1	1099	1709	1251	1313	1186	699	718	687	669	730	738	693	871	882	776
71846	Syce2	3	2	2	5	2	11	12	13	15	4	7	6	5	5	3
320869	Spata33	96	76	95	66	100	45	45	53	64	72	50	93	57	63	105
100862455	LOC100862455	369.45	391.9	300.63	352.01	610.06	457.82	534.69	463.58	480.11	454.56	607.44	470.14	363.19	460.45	476.28
104318	Csnk1d	1137	1254	1169	1100	1109	1498	1474	1680	1430.09	1348	1441	1192	1325	1248	1347
22658	Pcgf2	56	54	52	43	49	115	112	107	94	78	97	95	113	79	118
66687	Tbc1d15	705	830	816	731	829	1018	961	890	925	799	960	717	882	913	751
67416	Armcx2	186	195	150	194	223	308	258	451	367	294	266	309	299	217	225
12122	Bid	9	16	9	17	40	33	49	45	52	22	54	20	35	50	26
101401	Adamts9	299	384	387	454	482	849	638	1169	1013	620	776	686	433	585	573
60363	Cldn15	47	76	37	57	90	72	90	87	44	64	104	55	46	88	47
67501	Ccdc50	966	1022	951	918	1152	1562	1620	1517	1622	1449	1797	1282	1350	1434	1380
68449	Tbc1d10b	302	324	304	288	361	479	493	466	477	425	388	349	432	409	369
75829	Prame	0	0	0	0	0	0	1	0	0	1	0	0	0	0	0
217125	Samd14	79	81	60	62	51	92	86	141	65	66	97	93	82	65	71
107022	Gramd3	216	270	280	177	269	487	285	280	253	267	363	267	250	232	329
72325	Vps9d1	279	359	316	371	341	384	390	371	400	368	403	299	355	447	332
21376	Tbrg1	459	516	415	445	430	564	630	672	627	535	606	473	621	590	492
66627	Ogfod2	153	149	120	142	156	150	124	103	126	157	148	110	145	125	152
667055	Unc93a2	0	1	0	1	1	1	1	0	0	1	1	0	1	2	0
109821	F11	0	0	0	0	0	0	0	0	0	0	0	0	0	0	1
52065	Mfhas1	557	534	572	550	630	822	646	741	795	791	622	595	609	739	662
75847	Crppa	95	112	113	110	108	105	126	91	132	138	98	101	109	85	119
271047	Serpina3b	0	1	1	0	0	0	0	0	0	0	0	0	0	0	0
207952	Klhl25	49	60	76	65	58	73	61	108	99	82	68	84	88	88	112
70750	Kdsr	186	263	235	221	308	297	299	270	284	275	372	234	302	293	238
224143	Poglut1	317	330	289	307	373	438	370	465	397	353	400	356	378	293	350
100216474	Ttll2	0	4	2	0	2	1	1	3	2	1	3	0	4	2	0
14738	Gpr12	0	1	1	1	0	0	0	0	0	0	0	0	0	0	0
235504	Slc17a5	135	190	178	166	220	191	185	172	201	159	202	196	199	147	159
208177	Phldb2	551	516	473	535	618	792	891	911	836	975	835	742	889	720	736
68222	Fam166a	0	0	1	0	1	0	0	0	0	3	1	1	1	0	0
66118	Sarnp	471	518	501	467	557	632	613	623	675	617	557	543	558	630	605
56690	Mlycd	1480	1430	1311	1354	1221	801	685	720	645	801	719	865	822	893	886
19108	Prkx	515	572	584	521	547	710	597	725	682	705	652	508	671	668	661
15247	Mfsd14a	454	536.06	498	477	553	684	591	691	662	629	786	646	728	705	673
208691	Eif5a2	68	59	55	55	80	104	102	130	106	95	77	81	88	77	77
240411	Loxhd1	1	0	0	0	0	0	0	0	0	0	0	0	0	0	0
96875	Prg4	192.08	195.11	173	185	338.1	478.07	821	603	495.1	269.05	355.09	156.08	328.06	155.09	204
67341	Ascl4	0	0	0	0	0	0	0	0	0	0	0	1	0	0	0
56228	Ube2j1	619	612	568	604	601	867	887	901	916	718	907	760	829	802	701
54519	Apbb1ip	73	76	101	74	93	192	296	210	251	203	146	180	237	185	132
23807	Arih2	1014	1020	1022	927	880	1008	1119	1012	870	948	948	765	914	984	960
67921	Ube2f	385	465	418	380	493	681	705	611	555	639	562	540	502	509	527
319885	Zcchc7	290	375	306	309	281	293	329	333	354	350	398	278	327	354	277
234865	Nup133	354	377	338	338	333	282	321	335	394	362	318	244	291	313	302
15369	Hmox2	823.3	1024.83	908.48	886.66	970.19	972.47	1221.86	959.54	924.06	999.93	1020.65	948.71	1123.71	906.62	923.57
80719	Igsf6	50	55	40	49	72	71	151	104	102	66	90	62	120	68	82
22431	Wt1	51	31	54	46	64	146	98	170	137	77	224	86	98	135	139
213827	Arcn1	1944	2072	1961	1759	2032	2529	2273	2809	2365	2290	2339	2042	2132	2100	2285
108160	Fam50a	200	244	218	206	251	329	340	333	300	307	302	232	249	272	271
74616	Scrn3	760	787	807	764	736	699	652	584	698	794	667	587	618	658	663
71836	Shcbp1l	0	0	0	0	0	0	0	1	1	0	1	0	0	0	0
99543	Olfml3	343	295	332	403	488	883	780	806	656	681	746	564	675	649	500
78252	Nxpe2	42	49	30	41	61	52	95	34	56	39	103	60	23	29	66
71223	Gpr15	0	0	3	0	1	0	1	0	0	1	1	0	0	1	0
231712	Trafd1	873	985	867	1004	906	898	996	854	998	925	1041	810	2095	2120	875
18667	Pgr	0	0	0	1	1	0	0	0	0	0	1	0	0	0	0
14814	Grin2d	32	18	33	15	18	29	25	55	36	23	10	46	24	19	12
244071	Agbl1	1	3	0	0	1	0	0	0	2	0	0	0	0	1	1
225745	Haus1	175	200	174	172	221	213	214	184	216.29	201	235	211	197	206.36	208
69190	Dym	1186	1402	1241	1348	1372	1211	1136	1034	1065	1191	1183	941	1114	1280	1183
66975	Trappc13	483.54	580.93	545.91	472.13	583.4	613.56	620.97	576.29	648.27	634.72	625.11	556.74	608.88	595.19	560.21
76573	Spatc1l	0	0	0	2	0	0	0	0	0	0	0	0	0	1	0
17441	Mog	1	0	0	0	0	0	0	1	0	0	2	1	0	0	0
170787	Hdac10	120	114	106	129	154	121	148	156	134	119	163	98	98	117	124
380714	Rph3al	61	70	55	47	34	37	29	37	36	45	30	40	38	48	41
108167886	Gm46272	6	9	6	2.01	1	6.02	7	6	5	3	13	1	6	4	3.01
75812	Tasp1	126	128	113	90	109	114	111	117	112	129	94	115	123	112	95
20620	Plk2	897	654	565	725	1008	786	587	907	830	729	946	899	1068	587	763
16819	Lcn2	37	32	22	48	68	104	222	73	75	67	53	21	46	95	30
74255	Smu1	681	664	627	681	683	706	717	781	718	628	703	627	649	626	665
16548	Khk	127	121	146	193	139	81	91	76	78	123	136	110	124	130	121
74091	Npl	8	28	16	9	28	120	66	60	87	35	85	23	48	35	38
53901	Rcan2	7332	7485	8651	8249	7853	8540	9200	7328	7570	8211	7291	5919	6380	7882	7478
66622	Ubr7	718	764	753	698	782	789	754	816	830	760	811	701	723	796	672
28019	Ing4	406	422	383	433	469	467	358	414	371	455	434	370	411	465	386
100041273	Ndufb4c	870.54	767.95	701.32	649.32	799.14	654.57	627.16	533.84	556.81	670.55	694.34	643.32	609.09	768.41	855.16
101055672	LOC101055672	0	1.02	1.95	0	0	0	0	0	2.05	0	1	0	5.28	3.17	0
20667	Sox12	221	193	161	229	203	251	170	219	216	209	189	211	177	184	231
75415	Arhgap12	699	754	760	807	954	874	716	751	719	884	852	647	731	747	692
73172	Exo5	59	46	46	52	49	84	72	77	86	58	78	79	83	64	63
19265	Ptprcap	1	3	1	1	4	1	5	4	2	1	9	1	1	1	2
68153	Gtf2e2	175	266	177	214	227	309	242	231	270	262	254	200	254	262	204
381522	Ccdc180	0	0	2	0	0	0	1	2	1	0	0	0	0	1	0
109168	Atl3	695	896	775	726	1016	1318	1388	1507	1567	1201	1576	1134	1384	1259	1097
70458	2610318N02Rik	0	0	0	0	3	0	5	2	1	0	0	0	2	0	0
56050	Cyp39a1	201	209	155	155	187	150	215	143	118	156	188	114	236	80	184
66125	Sf3b5	139	152	124	132	122	179	155	182	149	131	139	156	138	132	170
70375	Ica1l	5	6	4	9	6	8	36	21	24	7	61	15	19	23	12
14403	Gabrd	0	0	0	0	0	0	1	0	0	0	0	0	0	0	1
68347	Mettl26	77	72	79	56	65	48	45	47	34	50	58	48	39	31	53
66923	Pbrm1	908	1130	1103	1006	1143	1409	1266	1251	1414	1412	1293	1096	1186	1076	1180
76936	Hnrnpm	1151	1281	1036	1189	1469	1611	1779	1791	1874	1761	1764	1331	1736	1516	1561
12651	Chkb	537	653	565	577	572	506	494	456	443	468	527	482	483	490	456
78394	Ddx52	368	369	338	364	435	408	418	380	421	362	457	365	456	387	357
12562	Cdh5	3650	3734	3911	4039	4251	4427	3902	5693	5382	4598	4941	5780	5291	5160	4918
76044	Ncapg2	57	89	62	61	74	96	130	244	268	87	115	132	115	73	69
245532	Awat2	1	2	1	3	2	0	1	1	3	4	0	2	1	2	0
11553	Adra2c	6	4	5	5	6	3	6	8	6	5	8	4	3	9	3
80904	Dtx3	650	743	620	682	807	989	803	1158	847	1016	1221	1018	955	965	961
77407	Rab35	576	554	561	560	603	771	758	760	753	747	702	591	671	693	672
214444	Cdk5rap2	173	227	175	195	225	325	232	302	304	305	247	210	201	243	208
243382	Ppm1k	2774	2863.41	3105	2902	2509	1355	1525	1078	1575	1909	1785	1867	2362	2036.24	2063
70652	Tmem144	1605	1763	1844	1948	1778	2402	1729	2015	1858	1895	1835	1203	1472	1690	1494
212989	Best2	0	0	1	0	0	0	0	0	0	2	0	0	1	0	1
105559	Mbnl2	5008	5793	5411	5191	5058	5210	5687	4734	5106	5043	5059	4722	4944	5045	4806
74189	Phactr3	3	5	1	3	5	0	2	1	1	5	0	6	10	6	3
28253	Slco1b2	0	2	0	0	0	0	0	0	0	1	0	0	0	0	0
69227	Selenot	3162	3502	3624	3295	3761	3957	4091	3557	4435	4203	3699	3585	3919	4174	3814
243743	Plxna4	453	458	527	453	487	522	460	491	544	587	409	358	437	449	427
11549	Adra1a	1155	1243	1233	1142	974	442	288	325	427	430	398	394	639	445	671
17155	Man1a	1037	1114	1002	1114	1212	1612	1390	1498	1561	1580	1503	1247	1436	1338	1260
83922	Cep41	50	37	37	32	38	65	48	66	74	69	74	42	41	41	43
16348	Invs	138	201.34	148.27	135	158.29	196	146.29	167.53	170.86	166	195.31	131.26	160.6	135	162.34
212127	Proser1	177	230	233	204	249	273	265	279	291	305	288	287	251	237	289
329828	Myorg	463	471	472	422	668	556	603	414	456	549	339	448	436	472	454
225215	Rsl24d1	406	396	488	410	506	477	389	501	467	577	444	421	446	464	429
22341	Vegfc	175.68	178.88	184.82	178.66	251.71	224.81	180.92	195.65	168.88	234.61	197.89	193.85	194.69	157.9	211.79
232337	Zfp637	189	199	197	174	180	226	185	196	176	178	194	189	180	210	218
24061	Smc1a	950	1041	896	961	1117	1140	1138	1353	1259	1118	1263	940	1192	1109	1121
21930	Tnfaip6	10	16	19	18	16	57	41	75	32	33	42	17	42	32	46
50887	Hmgn5	204	264	196	246	235	191	167	175	163	223	193	162	205	204	232
27366	Txnl4a	656.27	624	696	587	814	804	932	931	825.6	780	811	710	824	845	704
17207	Mcf2l	939	1543	1000	1065	1548	2156	1581	2075	1580	1144	3714	1429	1784	2526	1870
70567	Fra10ac1	183	191	153	149	184	167	194	181	157	189	176	158	159	185	180
14345	Fut4	13	8	21	11	12	21	23	39	18	23	10	12	26	29	21
231014	9330182L06Rik	2	1	3	3	0	0	1	4	2	0	1	1	3	2	1
27386	Npas3	3	2	0	3	1	6	4	6	5	3	4	4	4	3	5
17274	Rab8a	363	296	389	351	405	518	560	528	567	457	539	500	533	533	449
13848	Ephb6	8	11	11	8	10	13	11	22	12	6	9	21	18	13	12
56205	Ensa	2080	2288	2233	2134	2420	2758	2770	2571	2716	2785	2321	2050	2328	2481	2168
72778	Dnajc22	0	1	0	0	0	1	1	2	0	7	0	2	0	1	0
73162	Otud3	333	224	301	229	317	448	390	398	428	421	247	280	328	257	324
627214	Insyn2a	0	0	3	0	1	4	0	1	5	2	1	2	1	3	1
216622	4931440F15Rik	2	2	1	2	1	2	6	2	4	1	4.01	3	1	4	1
241494	Zfp385b	118	131	149	194	92	122	98	97	103	126	111	86	115	74	99
240263	Fem1c	237	341	282	276	297	405	399	411	375	373	434	255	411	350	357
237806	Dnah9	0	1	0	1	1	0	0	0	0	0	0	0	0	0	0
93896	Glp2r	11	21	1	23	20	39	29	3	25	23	24	2	24	53	1
320558	Sycp2	14	7	6	8	17	4	11	7	10	12	5	10	10	18	10
77573	Vps33a	745	853	791	738	700	780	617	659	756	727	763	591	750	652	646
211652	Wwc1	2	0	1	1	1	0	1	2	1	1	2	0	1	1	1
76199	Med13l	551	601	590	588	578	669	751	650	650	654	724	539	659	604	561
320705	Bend6	25	21	25	18	33	69	46	48	51	56	54	44	54	41	38
66107	Wfdc21	0	0	0	0	1	0	1	0	0	0	0	0	0	0	0
224829	Trerf1	53	65	57	52	71	105	90	104	86	99	88	84	95	74	74
12143	Blk	18	17	20	11	20	23	48	23	29	42	26	35	13	19	45
78541	Asb8	1172	1140	1211	1114	1170	1156	1274	1144	1140	1294	1001	1054	1094	1068	1089
53380	Psmd10	187	191	177	180	202	202	172	206	219	229	169	179	157	173	180
383295	Ypel5	631	457	617	641	606	657	541	437	598	647	651	583	699	527	460
233833	Tnrc6a	1017	1387	1342	1135	1378	1539	1451	1339	1447	1448	1557	1282	1459	1482	1343
58875	Hibadh	4560	4536	4752	4325	4070	3562	3219	3424	3560	3760	3519	3864	3950	4032	4226
74481	Batf2	22	25	12	34	23	18	42	28	26	28	26	18	100	85	16
272538	Tango6	186	192	143	178	148	164	118	153	133	187	103	120	139	134	145
72931	Swi5	1190	1285	1168	1179	1311	1296	1312	1187	1193	1229	1213	1116	1243	1264	1193
104445	Cdc42ep1	570	448	477	493	560	745	561	835	731	606	670	649	668	735	740
214498	Cdc73	711.92	802.01	808.03	846.27	863.92	796.07	744.63	736.68	726.3	844.14	824.57	579.38	799.96	717.97	648.84
66277	Klf15	911	1216	1087	853	852	637	756	552	650	601	831	567	845	849	669
14916	Guca2b	0	1	0	0	2	1	1	0	0	0	0	0	1	1	0
18791	Plat	241	264	249	245	298	554	549	689	572	368	571	539	465	479	420
240514	Ccdc85b	238	256.66	208	225	249	308	277	326.36	358	265	303	365	312	340	322
229499	Fcrl1	1	1	1	2	3	0	6	1	2	5	6	1	0	3	0
13548	Dyrk1a	1056	1134	1174	1104	841	1275	1590	1537	1485	1416	1071	1131	1158	1307	1027
77040	Atg16l1	559	603	617	562	618	647	526	557	587	625	569	539	577	587	528
16145	Igtp	161.98	296.67	535.09	516.95	246	264	542.51	253.99	334.97	291.45	220.04	157.95	2069.04	2527.18	208.98
68558	Ankra2	289	336	280	323	324	483	483	383	448	375	449	324	420	368	326
19752	Rnase1	30	24	40	49	10	7	1	2	4	2	14	3	4	6	10
227195	Ino80d	562	714	662	612	749	754	747	709	790	817	938	625	694	797	699
234915	Cep126	78	120	106	130	116	88	108	117	56	102	78	92	83	101	103
246787	Slc5a2	0	0	0	0	0	0	0	0	0	0	0	0	1.29	1.14	0
79264	Krit1	712	714	743	686	758	946	846	886	948	879	885	760	881	886	796
71137	Rfx4	0	0	0	0	0	0	0	0	1	0	2	1	0	0	0
110532	Adarb1	537	539	650	447	562	637	684	703	464	603	767	666	639	676	605
27279	Tnfrsf12a	633	442	582	540	453	1140	1618	1292	784	761	979	589	449	452	503
381677	Vgf	0	0	0	0	0	0	0	0	2	0	1	1	0	0	0
319158	H4c9	23	35	22	21	43	39	20	13	30	22	18	11	17	43	21
69639	Exosc8	136	119	124	129	138	143	148	156	188	154	165	120	120	145	144
231207	Cpeb2	1206	1208	1225	1403	1168	1121	1071	781	1173	1291	949	1044	1154	959	1042
30056	Timm9	164	168	158	168	194	251	189	176	199	202	194	180	174	182	183
229862	Gm4861	0	0	1	2	1	0	0	0	1	0	0	0	0	1	4
328829	9830107B12Rik	1	0	0	0	0	0	0	0	0	1	0	0	0	1	0
74777	Selenon	517	518	527	551	579	853	720	991	890	757	782	708	707	715	658
20190	Ryr1	25	3	11	8	4	3	6	1	3	4	1	2	1	5	3
17240	Mdfi	12	8	4	11	15	20	11	12	7	15	21	16	19	12	15
20623	Snrk	2203	3249	2408	2309	2862	3121	3569	3653	3340	2728	4882	2973	3068	3525	3019
637515	Nlrp1b	6.64	10.6	3	7.69	11.96	21	29.02	39.32	27.93	12	27	15.27	34.89	10.74	15
66587	Fastk	2449	2272	2248	2121	2276	2200	1863	2087	2094	2368	1914	2158	1929	2339	2279
101056073	Zfp990	113.18	94.21	117.08	0	76.31	129.85	115.41	152.97	78.44	75.49	84.34	155.42	49.18	47.01	72.06
16572	Kif5a	61	66	57	60	78	99	105	65	112	99	105	71	98	71	82
19981	Rpl37a	1549	1783	1450	1500	1898	2020	2250	2059	2098	1748	2442	1817	1526	1916	1916
16594	Klc2	771	742	703	715	730	797	780	704	784	847	648	632	694	691	788
18843	Bpifa1	0	0	0	0	0	0	0	0	0	0	1	0	0	0	0
243819	Ppp6r1	1241	1237	1278	1127	1300	1506	1613	1464	1617	1617	1315	1309	1430	1444	1378
235315	Rnf214	1160.17	1340.26	1252.84	1296.75	1358.4	1569.42	1489.74	1408.74	1376.81	1505.18	1420.63	1211.79	1360.42	1387.07	1332.28
75462	1700001C19Rik	0	1	0	0	0	1	0	0	0	1	1	0	0	0	0
108167700	Gm46139	36.41	24.63	32.21	33.7	46.2	60.47	49.56	31.24	43.93	66.16	56.34	39.52	41.95	44.88	39.92
329839	Gm829	0	0	0	0	0	0	0	0	0	1	0	0	0	0	0
58184	Cnot9	213	230	205	191	306	325	357	397	381	306	324	292	335	293	276
72759	Tmem135	813.26	781.06	805.38	783.08	772.15	769.09	757.26	731.23	737.4	829.18	665.08	706.22	723.2	820.12	754.11
68646	Nadk2	1566	1574	1402	1470	1208	796	805	640	825	950	850	871	957	1217	1165
83767	Wasf1	3	3	5	5	6	6	13	6	8	10	8	3	8	3	4
114564	Csprs	18.97	197.17	41.17	37.06	49.23	48.47	40.02	32.4	57.37	43.78	63.81	30.46	97.28	189.64	12.25
217082	Hlf	569	545	624	497	594	474	309	298	452	651	408	390	655	725	643
28036	Larp7	399	420	407	386	424	456	410	477	456	470	383	382	362	380	367
69810	Clec4b1	4	7	3	9	4	6	16	2	5	12	14	7	14	6	8
74041	Ddias	3	21	17	13	8	25	19	33	41	15	20	25	30	12	18
108168393	LOC108168393	1	0	2	0	2	1	1	0	1	0	0	2	0	0	2
171209	Asic3	2	3	4	3	2	3	1	1	3	3	1	1	0	2	0
210105	Zfp719	84	108	111	104	95	157	114	131	125	155	159	114	144	135	117
71020	Spats1	4	4	0	4	10	17	14	9	5	11	10	3	10	6	10
27405	Abcg3	5	1	7	11	17	11	14	8	11	13	4	4	8	7	10
14957	H1f3	3	3.26	4	1	4.96	8	6	1	7	3.05	2	2	10	6	6
217430	Pqlc3	67	102	65	66	104	240	247	202	160	143	178	178	212	131	113
11610	Agtrap	673	844	774	773	768	763	757	715	854	913	885	719	878	884	783
21855	Timm17b	210	195	163	185	207	218	212	201	221	199	190	207	185	192	209
381933	6430531B16Rik	0	1	0	0	0	0	0	0	0	0	1	0	0	0	0
12424	Cck	1	1	1	3	0	0	0	0	0	1	0	0	0	0	0
69700	Col22a1	10	9	14	33	2	1	13	24	12	3.87	27	10	10	2	13
67737	Ttc39d	1	0	1	0	0	0	0	0	2	2	0	0	2	0	0
13063	Cycs	15219	15228	16813	15043	15077	14230	14942	13516	15064	15936	12239	15670	14357	15820	15749
56795	Arl10	160	210	168	180	191	284	228	249	174	248	245	260	217	260	264
219105	Zmym5	1037.77	1224	1039.83	1091	1131.7	1053.04	953	1034.81	1091.66	1022	1217	931	1115.67	1107	1059
208194	Exog	41	55	64	45	69	71	58	98	90	76	70	55	73	69	68
23963	Tenm1	1	2	0	3	3	0	0	4	0	3	0	3	0	2	0
71302	Arhgap26	1793	2095	1798	1774	1724	1205	1592	1340	1441	1464	1413	1381	1698	1807	1673
217578	Baz1a	139	122	137	166	150	245	341	409	362	204	282	192	219	290	244
633640	Tmem267	222	224	328	237	236	300	361	224	307	260	276	225	271	241	313
384244	Gm5294	1	3	3	0	1	1	2	1	0	1	0	1	0	1	0
22377	Wbp1	334	288	292	330	298	279	333	294	332	300	285	357	291	279	309
75796	Cdyl2	88	83	76	82	108	128	144	151	130	126	161	107	143	103	155
192169	Ufsp2	323	381	300	287	308	387	383	401	358	335	406	347	369	355	333
109658	Txlna	582	589	603	593	650	902	849	1039	935	860	925	670	718	735	758
58186	Rad18	10	26	20	24	29	29	44	56	58	25	36	23	31	22	18
68192	Leprotl1	261	475	251	434	297	430	283	419	299	434	269	278	284	467	362
244721	Zfp846	126	150	104	101	160	133	105	100	119	164	114	143	129	124	135
268291	Rnf217	116	110	111	120	100	115	117	126	134	123	112	133	125	151	136
230649	Atpaf1	1202	1108	1391	1351	1126	1131	962	1043	1256	1279	1123	1162	1209	1435	1354
15442	Hpse	27	29	29	24	25	27	91	64	69	34	51	35	116	79	48
170439	Elovl6	17	20	18	13	24	41	32	47	56	31	60	20	18	32	29
105349	Akr1c18	0	0	0	0	1	1	0	0	0	1	0	0	0	0	0
213760	Prepl	2104.67	1963	2296	1688.56	1899.85	1474.49	1955	1312.24	1654.87	1514	1508.43	1496.5	1593	1716.7	1818
230082	Nol6	336	359	348	358	372	363	407	388	375	342	398	261	293	299	345
93701	Pcdhgb4	29.5	31.44	39.82	26.83	25.63	61.79	55.05	69.25	40.56	44.64	47.07	42.28	48.01	45.13	72.69
57394	Cltrn	0	0	0	0	0	0	0	0	0	2	2	0	0	0	0
102791	Tcta	1539	1458	1258	1471	1379	1148	807	791	1008	1099	1168	895	1083	1025	898
74591	Abca12	207	149	222	112	77	49	31	62	46	75	39	88	58	89	124
14395	Gabra2	1	0	1	0	0	1	0	0	0	0	0	0	0	0	0
18585	Pde9a	81	59	59	77	111	119	85	127	73	121	104	153	98	114	97
20811	Srms	12	4	9	8	17	14	6	8	5	8	22	3	1	5	12
54006	Deaf1	232.09	233.22	181.45	203	207.39	245	277	328	272.21	245.34	317.78	288.58	259.69	260	242
27389	Dusp13	2	3	3	4	0	1	1	2	2	1	2	0	1	0	5
319997	A630001G21Rik	30	15.06	30	15	49	48	93	59	98	38	63	52	75	61	44
223642	Zc3h3	114	140	94	124	102	136	146	132	132	124	154	102	143	159	140
110805	Foxe1	1	0	0	0	0	0	0	0	0	0	0	0	0	0	0
216725	Adamts2	337	435	401	438	645	2040	2650	1972	1432	1199.08	1365	1525	1865.03	1305.96	885
94064	Mrpl27	349	277	319	323	377	359	325	358	362	435	335	320	364	364	301
432779	Lrrc14b	1541.35	1456.39	1456.74	1424.01	1671.04	1280.44	939.39	995.04	1218.05	1466.55	966.61	1152.14	1308.73	1379.59	1315.71
277203	Tm4sf19	0	0	0	0	1	0	2	3	3	0	1	1.53	3	3.72	1
72151	Rfc5	26	32	37	28	38	51	89	102	123	44	52	52	71	57	35
77036	1700109H08Rik	0	0	1	0	1	0	1	0	0	0	0	0	1	0	0
67815	Sec14l2	11	15	11	8	23	19	15	15	16	18	29	26	13	19	15
100041708	LOC100041708	0	1	0	0	0	2	0	0	0	0	0	0	0	0	0.3
22027	Hsp90b1	5392	5678	5405	5479	5900	7387	6071	6696	6523	6346	6435	4963	5973	6349	5386
55927	Hes6	144	145	138	118	143	128	110	118	151	140	148	168	147	154	154
12125	Bcl2l11	340	331	429.98	350	254	131	173.99	166	185.99	203	243	203	250	233	281
13386	Dlk1	1	0	0	0	1	0	0	1	0	1	0	0	0	0	0
268934	Grm4	3	1	1	0	0	1	0	0	2	2	0	3	0	0	1
67130	Ndufa6	1950	2037	1842	1772	2089	1967	1808	1534	1812	1808	1637	1915	1690	2013	2087
14664	Slc6a9	45	45	41	44	56	74	39	68	68	58	70	49	85	98	70
11419	Asic1	34	35	38	36	45	52	55	48	58	58	41	48	47	51	53
116873	Stim2	387	365	395	341	403	570	541	675	601	537	644	515	539	546	530
269233	Fam171a1	462	550	478	552	640	619	552	739	623	706	709	617	724	659	645
16499	Kcnab3	8	1	7	3	11	5	4	5	11	7	6	9	3	6	3
22339	Vegfa	8768	5161	5483	4871	5073	6900	6394	6353	4812	5728	5941	4664	4438	5680	6078
55943	Stx8	268	290	270	259	254	288	298	248	282	256	307	287	274	269	288
20209	Saa2	0	0	1	0	0	0	0	0	0	1	0	0	0	0	0
232976	Zfp574	115	159	128	126	127	143	162	143	163	150	155	137	155	133	152
234086	Erich1	75	88	79	102	78	106	115	71	102	86	89	77	95	74	83
72355	Cdpf1	141	82	100	115	122	103	72	86	79	86	92	90	93	80	108
72776	Sass6	34	49.94	27.67	39	55	62	69	74	105	78	64	50	105	115	45
242406	Rgp1	720.51	836.49	818.52	819	971	1067.68	979.45	1017	1013	977.69	1015	853	914.01	913	827.64
107975	Pacs1	615	552	628	541	629	701	719	763	709	720	736	580	630	684	677
246228	Vwa1	334	291	248	298	401	609	385	619	645	579	487	404	330	384	392
327978	Slfn5	2422.05	3067.1	3095	3007	3561.86	4259.46	3899.71	4661.29	4252.01	4155	4898.99	3880.03	8382	9060.9	4178.86
243958	Siglecg	10	2	2	4	4	2	10	6	5	10	10	7	3	5	8
73680	Zbtb8a	43	53	25	37	49	66	58	56	55	53	73	55	66	55	52
192986	Cyb5d2	369	381	320	413	366	384	268	269	314	368	316	239	272	325	298
66212	Sec61b	75	78	82	59	77	136	148	143	132	109	103	119	99	81	102
624681	Btnl6	0	2	0	1	0	0	0	0	1	0	0	0	0	0	0
12558	Cdh2	7495	6278	6757	6323	6638	6899	6616	5810	6400	7544	6129	5818	6444	6265	6913
16854	Lgals3	24	26	22	16	49	61	178	166	114	35	43	37	104	63	47
140780	Bmp2k	141.31	173.07	192.92	184.24	228.36	247.33	321.43	356.6	270.61	269.28	232.02	216.74	300.39	195.93	214.41
17480	Mpl	0	2	0	0	0	0	1	0	0	0	1	0	0	0	0
381693	Wdr95	0	0	0	0	0	1	0	1	0	0	0	0	0	0	1
229595	Adamtsl4	763	817	623	759	703	825	806	646	659	721	706	664	886	715	730
12390	Cav2	1877	2141	1916	1981	2383	2234	1750	1884	2150	2258	2806	2875	2315	2696	2677
20909	Stx4a	720	768	681	716	760	906	825	885	830	834	860	768	843	807	820
78798	Eml4	178	203	176	208	219	235	270	325	282	291	337	259	238	232	254
114604	Prdm15	109	133	99	128	125	143	135	147	147	130	183	127	108	147	135
22138	Ttn	75762	80802	82239	74738	78625	68857	76504	58524	67019	82223	63722	58781	63506	61466	66082
194388	Tet3	406	662	593	585	701	881	712	791	728	793	913	687	772	767	758
53895	Clpp	467	392	429	367	430	380	270	358	367	357	373	378	387	399	431
72133	Trub1	186	167	148	112	165	233	199	254	128	214	297	229	176	190	196
22670	Trim26	359	410	332	388	397	544	491	542	457	451	606	421	870	857	488
74362	Spag17	2	6	0	3	2	0	1	2	1	3	4	3	8	2	1
232987	B9d2	68	72	62	60	67	86	81	61	72	69	66	54	55	64	73
23887	Ggt5	168	260	233	246	366	242	177	168	175	273	388	213	340	338	260
75329	Atf7ip2	0	0	0	0	0	0	0	1	0	0	0	0	1	0	0
142688	Asb13	189	219	185	191	198	220	155	167	209	211	242	188	357	423	198
242484	D630039A03Rik	15	11	23	9	4	6	7	1	6	2	7	4	4	9	10
18759	Prkci	303	361	314	281	345	437	451	402	459	457	468	389	398	379	385
74123	Foxp4	89	77	80	96	123	165	156	167	121	110	135	108	137	95	125
107375	Slc25a45	79	101	103	104	105	153	151	193	175	127	190	129	148	146	148
414069	BC024978	195.97	256.09	183.12	183.52	210.62	199.56	188.76	203.75	211.5	205.36	213.15	191.49	220.12	199.53	218.33
17984	Ndn	135	132	141	126	157	204	185	264	189	213	216	199	193	168	173
30928	Zbtb18	738	779	788	708	813	910	707	767	829	847	681	738	710	721	801
14060	F13b	1	0	0	0	1	0	0	1	0	0	0	0	0	0	0
66179	Ogfod3	140	171	148	142	116	115	160	128	120	162	164	112	124	143	146
16582	Kifc3	1047	1068	1140	1090	1216	1615	1520	1572	1405	1472	1326	1390	1128	1429	1421
12864	Cox6c	8440	7870	8189	7973	8781	6705	7079	6060	7226	7677	6528	8008	7741	7837	9070
108653	Rimklb	0	1.15	0	0	0	2.1	0.98	0	0	0	1	0	2	1	0
213464	Rbbp5	456	440	405	423	470	474	444	464	502	545	459	417	437	496	452
240064	Zfp799	221	267.59	264	222	297	235	206	193	225	253	234	231	194	240	214
19354	Rac2	50	44	63	56	71	133	232	156	185	110.23	117	64	103	106	79
27078	B9d1	30	36	25	33	38	56	50	41	45	54	44	51	48	34	49
14870	Gstp1	2903.96	2964.77	1928.95	1918.02	2083.48	1778.02	1499.93	1546.23	1744.15	1823.95	1545.14	2477.94	2085.96	1918.16	2605.11
109624	Cald1	1245	1438	1269	1410	1726	2646	2175	3160	2556	2163	2504	2262	2036	2087	1760
233335	Synm	399	330	303	535	670	725	682	500	653	876	577	369	413	380	324
72480	Tspyl4	295	251	348	285	354	329	333	348	373	351	340	344	357	255	366
73137	Prrc1	457	469	465	488	495	716	688	713	617	622	720	565	572	516	538
72148	Tdrp	98	89	88	67	95	99	71	96	75	95	75	90	79	88	92
16402	Itga5	950	941	941	1024	886	1584	2006	1859	1282	1154	1613	1056	1211	1144	1065
234911	Mmp27	7	11	7	9	10	5	4	3	11	8	29	16	17	14	5
76770	Csta2	0	0	0	0	0	0	1	0	0	0	0	0	0	0	0
12478	Cd19	19	5	5	6	4	5	10	2	6	6	26	17	7	5	11
215436	Slc35e3	128	162	158	190	197	234	191	224	225	222	219	195	194	175	211
15185	Hdac6	331	371	307	316	320	302	362	321	355	318	284	289	319	241	277
21340	Taf1b	184	173	145	162	159	174	170	146	188	198	172	135	176	166	154
108645	Mat2b	1490	1674	1659	1530	1683	1630	1608	1475	1667	1608	1457	1467	1592	1599	1625
67884	Cfap410	157	160	138	154	180	161	135	119	141	148	157	123	161	135	170
79221	Hdac9	500	520	541.93	589	498	495	502.01	418	449.93	600.15	484	557	504	504	550.01
380839	Serpinb1c	55	164	63	123	261	290	480	389	530	473	567	130	302	342	297
20853	Stau1	1093	985	1036	1051	1023	1151	1066	1077	1149	1108	1147	1019	1127	1102	1025
320502	Lmod3	2110	1910	2013	1994	2288	2344	1761	1828	2223	2232	1721	1970	1736	1913	2080
73373	Phospho2	452	507	587	512	513	614	495	452	561	582	488	458	460	548	511
236899	Pcyt1b	1	11	7	6	5	20	9	15	23	9	9	16	9	3	8
56461	Kcnip3	60	59	42	45	32	20	26	49	32	38	70	54	72	76	47
17256	Mea1	216	199	239	203	246	258	307	288	269	262	287	245	225	264	289
229473	Tmem131l	517	582	424	434	465	500	553	457	451	497	449	410	542	450	494
77048	Cep83	430	464	419	417	509	604	727	664	610	527	688	516	557	521	475
668661	2410002F23Rik	171	203	163.97	189	227	238	259	287	268	227.94	299	256	248	256	231
107371	Exoc6	1001	1066	1031	937	1065	1040	945	971	924	1082	1015	832	973	943	885
217258	Abca8a	4295	4199	3792	4227	5017	6910	4614	5418	5264	7288	5010	4179	6111	4255	4283
20821	Trim21	95	117	104	119	141	169	126	125	175	181	174	129	566	526	147
68212	Tmbim4	723	711	689	644	837	905	797	714	807	758	632	764	733	737	706
18805	Pld1	203	302	239	204	274	424	379	340	341	306	421	241	396	333	247
56786	Tmem9b	464	447	479	479	614	714	684	642	653	655	617	560	603	617	573
78416	Rnase6	7	10	5	10	12	16	39	5	21	21	13	7	38	22	11
67138	Herc6	160	195	176	218	196	250	292	242	293	234	316	177	1854	2129	204
16468	Jarid2	432	434	455	485	521	474	436	529	491	605	535	556	511	519	551
629499	Mroh8	2	2.33	1	0	2	3.52	0	1	0	2	1	0	0	0	2.4
115489035	LOC115489035	5	6	3	8	3	6	14	3	4	10	6	9	10	6	3
56709	Dnajb12	554	636	567	541	562	561	535	537	532	509	537	453	556	536	504
12292	Cacna1s	367	324	328	317	196	128	90	128	132	178	109	132	161	114	124
71756	Cpn2	42	47	50	50	64	34	12	27	48	43	18	52	51	43	74
230125	Slc25a51	1275	1435	1426	1389	1479	1676.22	1334	1650	1637	1660	1543	1250	1407	1656	1541
51788	H2afz	506	485	468	427	565	737	801	993	1087	635	613	778	626	654	707.01
73412	Nme8	2	2	3	4	0	0	0	0	1	0	0	0	1	0	1
670833	Gm11213	0	0	0	0	1	0	0	0	0	0	0	0	0	0	0
381067	Zfp229	112	158	117	135	116	125	127	120	142	145	157	126	144	135	120
69181	Dyrk2	584	639	556	596	606	765	563	740	624	808	579	491	569	530	611
70556	Slc25a33	244	380	376	250	300	206	191	179	188	196	177	181	227	199	224
101055663	LOC101055663	16.95	31.92	14.12	22.18	19.36	16.81	16.37	6.43	21.78	26.21	12.66	6.38	36.11	53.06	17.9
12653	Chgb	3	4	1	5	1	2	3	1	3	2	1	6	2	2	2
30931	Tor1a	91	106	101.89	94	108	123	127	131	147	125	153	140	142	124	140.92
57782	Rbak	135	136	113	153	166	149	175	140	149	147	245	187	155	147	125
108168679	LOC108168679	47.29	30.01	39.09	26.23	59.62	38.44	32.34	8.85	47.24	33	36.03	15.51	21.32	28.78	28.72
15959	Ifit3	125.66	24.41	193.06	117.39	142.19	220.61	298.47	55.92	321.19	251.89	146.51	169.62	3296.96	5653.67	99.09
260408	Prss45	0	0	1	1	2	0	0	0	0	0	1	2	2	0	0
65098	Zfand6	1098	1187	1073	1135	1193	1112	1041	1092	1189	1191	1106	1027	1032	1130	1173
60530	Fignl1	18	9	12	8	11	17	32	101	140	17	14	25	29	19	14
75296	Fgfr1op	522	526.67	520.63	605	635.65	539	470	464	473.55	584.76	465	508.59	482.24	534.74	502.67
57373	Akip1	100	131	91	123	137	205	220	148	147	185	179	109	163	119	128
242585	Slc35d1	301	283	308	307	352	335	275	272	263	287	330	247	269	237	277
14105	Srsf10	1074	1287	1128	1091	1240	1325	1424	1390	1504	1341	1499	1174	1313	1369	1253
56273	Pex14	240	256	272	263	294	328	285	348	232	263	256	238	260	241	274
16341	Eif3e	1991	2110	1838	1967	2203	2208	1911	1903	1885	1972	2732	1813	2120	2151	2010
66413	Psmd6	1216	1405	1236	1310	1229	1301	1298	1190	1280	1216	1253	1011	1180	1218	1140
100038599	Gm10710	1.6	0	0	0	0	0	2.3	2	0	1.05	1	0	0	0	2.6
69641	Wdr20	307	296.14	349	336	360.54	386.04	448	360	381	424.89	365.34	339	386.94	396.05	367.53
382406	Poc1b	95	113	103	119	105	125	127	140	142	167	128	103	128	120	126
68332	Sdhaf1	199	185	214	172	211	197	197	238	193	242	194	273	182	205	220
67703	Kirrel3	16	12	16	13	17	20	9	17	13	19	16	12	10	11	15
17882	Myh2	0	1	0	1	1	1	1	0	1	0	0	0	5	0	2
68480	Card19	396	410	327	342	371	437	466	385	335	384	354	360	361	423	397
74585	Sppl3	430	553	475	476	519	498	494	537	539	544	551	487	551	545	492
54208	Arl6ip1	522	593	627	589	694	809	686	897	893	777	862	817	954	945	725
72605	Car10	0	1	1	0	0	0	0	3	2	1	0	0	1	0	0
72230	Zfp558	44	43	32	42	45	51	25	53	45	64	34	37	37	34	44
79560	Ublcp1	487	494	528	458	585	641	558	559	565	572	518	453	511	529	519
67095	Trak1	3361	4327	4042	3032	4395	5305	4959	4584	5594	4995	3687	3564	4260	3403	4249
79196	Osbpl5	294	306	267	335	307	431	378	482	333	418	411	385	376	353	326
338355	Fkbp15	439	461	504	458	549	610	651	613	564	586	641	491	594	568	476
226591	Tiprl	581	599	596	536	680	722	615	646	690	778	585	585	593	625	637
67489	Ap4b1	253	291	291	307	358	377	422	358	339	364	377	307	309	320	313
13040	Ctss	231	305	361	264	462	865	1431	851	754	618	805	446	1258	1081	467
52700	Txndc17	464	440	391	385	465	527	541	543	499	471	590	508	532	487	489
319675	Cep295	169	187	170	155	212	202	290	289	293	228	226	215	231	181	198
19344	Rab5b	1928	2009	1965	1852	2040	1963	1873	1706	1925.99	2064	1862	1585	1921	1872	1755
20024	Sub1	716	774	736	747	710	699	797	769	756	732	729	732	764	765	781
74026	Msl1	1236	1347	1195	1372	1305	1794	1517	1519	1613	1528	1611	1163	1494	1655	1423
16971	Lrp1	3026	3496	3259	3577	4240	10018	9406	8340	6733	7168	9190	4584	7309	5916	4752
67242	Gemin6	37	38	34	36	43	51	23	59	55	55	31	40	38	40	37
66492	Zmat2	494	541	508	533	643	617	664	562	611	586	615	497	553	549	494
11807	Apoa2	2	1	0	1	1	0	0	0	1	1	0	3	2	4	0
19215	Ptgds	3045	5249	3815	5027	4501	6361	5771	3571	3381	3493	5424	2400	3348	4594	3412
73192	Xpot	710	850	792	794	913	1101	1065	1132	1130	1078	1132	881	894	975	956
241289	Ppp1r26	79	87	63	63	65	38	30	36	43	48	34	44	46	37	44
11541	Adora2b	5	26	10	9	15	11	12	20	11	22	28	21	9	23	17
18008	Nes	761	559	662	670	853	1536	1175	2396	2074	1354	1145	1239	900	1058	1445
14087	Fanca	62.35	84.06	68.53	95.19	77.77	69.34	66.31	118.46	114.73	57.59	56.14	47.43	76.64	77.69	85.83
102633763	Gm31513	6.19	10.69	8.15	10.73	12	16.62	11.54	14.3	16.48	13.69	7.86	15	15.86	6.22	4.11
13813	Eomes	1	0	0	0	3	0	3	1	2	2	4	1	1	2	0
108687	Edem2	181	138	180	118	184	218	178	210	174	192	200	191	237	141	156
100861686	Gm21136	0	0	0	0	0	0	0	0	0	0	1	0	0	0	0
100041903	LOC100041903	5.53	33.78	2.8	5.98	3.45	5.68	12.15	6.21	6.23	5.54	10.56	3.38	8.58	23.5	3.77
229599	Ciart	78	73	78	53	81	101	94	99	97	70	101	101	181	183	135
16568	Kif3a	326	360	296	325	334	388	363	318	270	356	375	288	329	297	319
66073	Txndc12	338	281	319	288	269	332	407	410	358	438	325	353	363	376	324
677884	Pakap	675.43	759.35	905.89	804.88	939.48	907.75	1236.57	1090.92	832.23	1183.63	632.27	783	944.84	838.5	964.89
67295	Rab3c	0	0	0	0	0	0	0	4	0	1	0	2	0	0	0
18969	Pola2	163	196	202	182	194	234	295	385	331	298	243	271	271	226	245
213539	Bag2	512	408	531	326	391	529	605	750	570	526	346	458	349	417	534
15227	Foxf1	3	3	5	8	2	14	7	19	10	6	12	8	41	36	7
14385	Slc37a4	243	261	224	188	253	269	264	349	290	314	223	284	296	261	301
381413	Gpr176	3	3	1	1	2	3	17	12	9	1	9	10	11	5	4
53896	Slc7a10	2.06	0	0	0	0	0	0	1.05	0	0	0	3	0	1	0
75656	1700020A23Rik	0	1	0	0	0	1	0	1	1	0	0	0	0	1	2
14468	Gbp2b	8	11	22	30	17	22	59	12	24	29	22	8	111	139	18
252972	Tpcn1	653	690	643	656	835	906	829	865	862	905	825	737	717	709	864
68066	Slc25a39	1049	958	1048	920	996	1055	869	1037	923	911	832	935	791	851	955
544864	Gm5785	148.06	194.24	164.06	161	202.23	178.39	127.1	129	114	126.22	160.06	134	123.05	176	130.26
20493	Slc10a1	5	6	9	3	5	4	4	3	2	4	4	1	7	2	7
627035	Gm6729	1	1.59	2.52	1	2.35	5.01	2	0	4	6	4	3	2	5	1
18988	Pou2f3	2	0	2	2	1	3	2	1	1	1	2	4	3	5	2
212483	Fam193b	633	674	564	693	677	708	654	815	647	748	917	731	653	707	682
22687	Zpr1	459	472	424	477	450	460	447	457	391	425	516	363	414	374	389
17355	Aff1	1054	1402	1318	1248	1315	1382	1323	1162	1292	1206	1383	957	1558	1402	1044
14859	Gsta3	311	423	240	296	367	287	341	322	416	511	292	197	339	373	282
110821	Pcca	1648	1701	1723	1439	1445	1271	1035	1109	1061	1268	1116	1228	1326	1251	1352
70396	Asnsd1	1443	1537	1476	1375	1465	1570	1355	1223	1362	1374	1440	1181	1272	1349	1399
19718	Rfc2	193	186	163	178	181	214	213	244	256	200	177	188	220	209	206
619326	9130409I23Rik	1	0	0	0	0	0	0	0	1	0	0	0	1	0	0
27205	Podxl	4710	4505	5016	5096	6156	7403	5765	7326	6211	7723	7974	6261	6590	8807	7309
16470	Ush1g	1	1	1	0	1	0	2	0	1	2	0	0	0	2	0
68010	Bambi	308	195	259	365	307	487	221	325	302	606	317	304	263	358	378
11651	Akt1	1708	1782	1843	1494	1736	2388	2493	2729	2724	2259	2268	2169	2017	2229	2366
234663	Dync1li2	1934	2188	2030	2182	2490	2901	2729	2765	2782	2889	2914	2123	2394	2330	2383
20534	Slc4a1ap	420	400	391	349	402	436	392	394	403	435	423	330	384	430	342
207212	Arhgef17	1083	1132	917	927	1097	1257	1038	1267	1250	1104	1164	1125	1265	1069	1341
12374	Casr	0	0	1	0	0	1	1	0	2	0	0	0	0	0	0
78428	Pym1	78	43	48	55	70	82	93	82	79	60	74	79	68	99	76
258464	Olfr1384	0.99	0	0	0	0	0	0	1	0	0	0	0	0	0	0
72388	Ripk4	8	31	27	31	15	8	19	3	15	26	9	17	31	15	17
107732	Mrpl10	794	837	800	738	801	788	847	836	862	867	755	852	751	755	793
18174	Slc11a2	354	388	389	360	370	620	716	697	611	623	448	538	518	385	511
23857	Dmtf1	341	432	382	390	487	577	424	511	506	548	530	439	476	536	486
230597	Zfyve9	847.82	837.7	923.78	798.55	810.35	896.82	759.72	819.86	851	878.16	794.45	722.42	786.74	775.31	786.33
67849	Cdca5	2	0	2	4	3	7	13	30	23	3	2	8	11	4	0
667552	Gm8700	0	0	0	2	1	0	0	1	2	2	0	0	0	0	0
66867	Hmg20a	414	387	403	447	480	544	495	562	494	548	658	516	544	482	499
258783	Olfr920	7	1	1	6	4	4	13	2	4	1	7	2	3	8	6
109978	Art4	59	39	51	59	46	31	46	21	34	56	46	40	46	38	50
16646	Kpna1	2274	2480	2574	2411	2478	2926	2836	2618	2767	2884	2470	2178	2317	2551	2498
241694	Ralgapa2	1272	1171	1520	1198	1125	1400	1201	1444	1328	1173	918	1296	892	1688	1314
18218	Dusp8	520	541	625	500	472	830	662	920	680	705	605	556	527	532	666
246221	Mpst	329	294	271	250	296	261	238	249	215	287	294	225	277	286	303
70218	Kif18b	3	2	7	5	5	8	13	42	53	7	3	30	22	7	10
17380	Mme	519	641	522	602	627	385	208	367	318	604	426	322	392	492	484
106707	Rpusd1	68	72	61	53	79	76	79	74	78	75	76	75	69	68	76
140887	Lnx2	174	249	211	246	246	323	302	328	336	346	394	292	299	368	303
17940	Naip1	0	0	0	2	0	0	5	0	0	2	0	0	0	0	0
17872	Ppp1r15a	477	645	548	501	457	583	776	760	480	463	548	399	426	420	463
76933	Ifi27l2a	122	73	210	127	205	852	551	419	439	373	429	265	1796	1858	179
12663	Chml	192	254	259	212	216	321	358	396	385	287	326	318	300	268	344
18968	Pola1	89	117	106	137	129	135	161	245	318	135	163	125	130	145	130
14276	Folr2	137	121	233	100	237	363	217	236	209	229	225	143	210	224	214
21407	Tcf15	188	147	109	135	211	160	78	91	63	125	97	115	140	152	159
70612	Tmem230	308	337	357	372	436	389	399	289	369	423	353	320	385	336	346
108167409	Gm45972	5	2	6	3	2	4	10	7	4	3	1	6	3	4	0
73251	Setd7	1268	1948	1681	2021	1887	2548	1679	2104	2019	2371	2131	1187	1861	1678	1750
66487	Smim4	99	95	83	92	103	76	96	71	75	84	78	98	93	95	81
20832	Ssr4	353	360	329	353	395	427	487	532	478	411	467	364	402	432	413
623279	Dok6	0	2	0	2	2	3	2	2	0	1	2	0	5	2	4
76889	Coq8b	111	113	103	130	107	155	147	153	122	119	141	101	132	137	108
69136	Tusc1	7	11	9	7	5	15	12	13	10	15	18	14	6	9	12
68969	Eif1b	406	416	437	409	443	520	464	491	497	476	367	405	382	416	459
66406	Sac3d1	43	36	38	43	54	63	60	84	52	54	61	56	43	61	53
70207	Taco1	807	924	933	845	936	913	735	849	873	931	661	822	799	784	734
12394	Runx1	30	39	30	37	42	85	135	114	97	59	91	66	105	76	47
20525	Slc2a1	201	230	249	252	222	262	393	378	263	242	417	228	300	243	293
17341	Bhlha15	0	0	1	2	0	1	1	1	0	0	2	1	0	0	0
192190	Pkhd1l1	50	51	24	57	81	68	52	22	32	84	102	31	29	42	65
545253	Gm5820	7	12	8	14	9	25	11	13	10	17	12	17	16	11	13
380629	Heca	935	1026	960	1173	1012	1185	1071	1009	975	1031	1270	854	1007	1226	1085
67430	4921536K21Rik	4	5	2	6	14	8	5	7	8	11	5	6	9	5	13
17127	Smad3	424	400	433	363	497	474	436	401	421	482	445	356	409	369	396
100039053	Gm2023	56.93	91.15	65.53	76.53	75.99	57.2	72.03	67.91	84.18	101.47	145.9	71.56	52.61	89.29	63.9
98403	Zfp451	261	279	283	273	304	351	337	355	369	370	432	237	345	369	313
12895	Cpt1b	11832	12262	11971	10795	9948	8768	8245	7915	7359	9050	8092	7936	8366	8527	8687
237320	Aldh8a1	0	0	0	0	0	0	2	0	0	1	1	2	1	0	0
330474	Zc3h4	787	687	678	741	714	688	744	693	781	721	704	615	686	631	680
108155	Ogt	2979	3568	3210	3143	3535	3414	3051	3309	3099	3717	4120	3297	3312	3428	3301
80384	Tex21	0	1	0	1	1	0	0	1	0	0	1	0	0	0	0
19395	Rasgrp2	507	598	453	482	610	449	285	456	301	531	638.01	506	500	626	470
72891	Xlr4c	3.23	1.39	5.3	2.12	0	3.35	9.73	10.82	2.74	0	0	0	3.72	5.33	0
226075	Glis3	12	18	17	18	28	28	43	32	27	23	40	12	22	34	22
12406	Serpinh1	1609	1424	1719	1543	2027	3467	2081	4145	2969	2741	2106	2209	2421	2455	2261
68721	1110032A03Rik	112	126	83	121	145	141	118	94	136	135	112	124	160	133	97
320634	Ocrl	366	394	359	310	343	458	531	474	524	446	446	415	481	401	487
12301	Cacybp	1064	1163	1303	1105	1319	1347	951	950	1049	1238	923	958	998	1196	1074
226519	Lamc1	5274	5454	5444	5094	6702	11123	10615	13506	10450	9738	9360	9426	12567	9166	7997
76920	Arrdc5	0	7	6	7	2	2	0	2	1	0	1	1	1	2	2
407812	Zfp941	4	9	6	2	2	4	5	3	1	3	7	4	6	1	5
239217	Kctd12	872	1015	969	1047	1226	1574	1563	1771	1720	1528	1505	1130	1318	1235	1303
319974	Auts2	323	249	297	306	319	339	245	282	302	278	245	211	187	218	235
233060	Zfp382	78	108	89	86	121	158	125	188	174	173	174	138	136	124	134
19208	Ptcra	0	0	0	0	0	0	0	0	0	0	1	0	0	0	0
628705	Phf11c	12.11	17.22	0	13.31	8.3	20.85	13.8	18	20.37	24.19	20.12	20.35	88.43	109.26	7.3
227696	Phyhd1	780	745	781	766	579	536	581	486	533	456	553	581	546	582	526
56505	Ruvbl1	246	239	190	255	238	269	270	330	295	247	278	217	257	247	252
67131	Acbd4	219	268	257	228	270	268	217	141	212	234	274	218	224	218	174
258364	Olfr976	1	2	1	0	1	0	0	1	0	0	1	0	0	0	0
98766	Ubac1	842	833	868	827	874	944	810	864	866	970	868	776	817	780	815
78249	Adgrf4	3	2	0	5	2	2	2	2	3	4	2	4	2	6	2
75764	Slx1b	68.83	68	49.83	60.61	71.96	76.87	77.86	68	109.93	79.92	75	92	84.21	88	80
54169	Kat6b	540	716	606	698	624	699	669	558	597	621	663	609	657	627	546
14009	Etv1	315	327	328	316	346	486	467	408	441	502	522	338	407	380	342
320159	Togaram2	149	138	130	112	107	142	54	91	82	110	71	61	71	105	88
278507	Wfikkn2	211	174	190	163	159	134	158	90	140	177	119	127	164	139	143
18113	Nnmt	15	20	17	15	25	66	32	75	59	48	37	39	43	41	38
114615	Elac1	362	408	373	401	392	338	334	312	346	400	443	365	374	396	400
105244150	LOC105244150	0	0	1	3	0	2	1	2	1	2	1	1	2	5	0
20751	Spr	497	528	460	460	451	555	453	449	505	522	455	472	463	501	553
11609	Agtr2	1	0	0	0	0	0	1	3	0	0	0	1	0	3	0
70604	Dnajb14	400.12	450.35	430.19	445.24	503.38	669.81	637.39	573.34	711.05	742.23	543.99	572.27	449.06	461.24	535.57
240047	Mmp25	0	1	2	2	2	0	7	5	1	0	0	2	18	7	4
67738	Ppid	846	905	900	785	917	967	817	868	948	993	904	732	823	918	875
56456	Actl6a	282	325	298	306	340	385	325	454	370	395	303	310	268	328	378
74134	Cyp2s1	3	1	3	0	3	2	1	2	2	4	2	1	5	4	2
98396	Slc41a1	890	911	932	779	842	892	1087	1000	1013	956	1065	1089	1173	1169	1261
18557	Cdk18	278	378	388	330	256	209	239	217	207	183	214	241	171	155	222
330230	Zfp853	1	1	0	0	0	6	5	3	1	3	6	0	2	0	4
171580	Mical1	276	247	169	235	294	284	348	317	279	237	283	225	265	226	219
100503884	Ccdc149	129	196	135	182	163	112	120	87	146	141	173	116	167	171	148
56209	Gde1	527	520	467	509	485	583	500	440	548	581	452	448	471	471	520
20833	Ssrp1	812	860	782	886	985	1107	955	1218	1332	994	1193	847	1042	995	1006
58249	Fibp	277	227	222	220	227	230	330	278	278	230	274	259	259	271	261
68033	Cox19	385	428	424	422	541	770	668	597	620	645	475	496	541	552	436
64144	Mllt1	401	374	343	340	341	437	352	467	424	429	374	328	356	406	415
66922	Rras2	887	718	877	867	908	1359	1357	1185	1045	1030	1156	1003	956	1163	1010
68968	Cdan1	211	291	251	266	267	292	288	332	342	306	342	258	266	302	382
67549	Gpr89	326.49	369.63	406.23	345.62	413	425	383	394.97	400.7	408	386.6	305	377	361	373
23922	Jtb	339	288	385	326	370	408	382	392	397	428	382	356	374	331	420
20526	Slc2a2	4	0	0	0	5	6	0	0	0	1	1	0	1	0	0
53858	Rwdd2b	89	89	86	94	105	99	97	110	126	117	80	81	96	99	88
319638	Nt5dc1	221	246	212	199	192	166	214	207	220	236	222	151	229	198	212
12333	Capn1	425	403	436	432	443	488	534	610	557	543	544	493	546	483	484
270162	Elmod1	0	2	1	1	1	1	5	7	2	1	2	0	3	3	2
75409	Slitrk5	0	2	0	1	0	0	0	1	1	2	0	0	1	0	1
98910	Usp6nl	214	217	172	192	209	284	367	366	335	280	375	309	287	285	242
223453	Dap	165	150	135	137	223	413	379	377	288	265	324	263	229	238	213
19737	Rgs5	10387	12472	11950	12022	15034	17369	10766	19709	15607	15490	21099	17878	19216	19094	18275
54721	Tyk2	313	360	324	324	341	388	440	406	412	391	436	354	463	420	357
319642	Rab9b	6	6	5	4	7	3	3	3	4	8	3	8	6	7	2
56277	Tmem45a	77	78	43	54	50	150	185	222	100	100	115	116	88	131	81
102639145	LOC102639145	28.04	24.03	17.03	13.04	21	16.05	8.04	11.02	15.04	16.04	12.06	19	15.02	16.02	20.03
19763	Ring1	195	211	183	169	193	137	163	158	194	165	161	152	161	137	157
384077	Pramel5	0	1	0	0	0	0	0	0	0	0	0	0	0	0	0
72020	Zfp654	446	514	466	459	502	489	451	406	457	492	491	419	470	499	509
13046	Celf1	1912	1906	1855	1840	1983	2484	2525	2429	2590	2542	2361	1968	2181	2279	2184
18710	Pik3r3	348	419	464	467	495	711	817	862	871	742	622	773	567	622	658
74691	Tdrd9	19	30	31	29	47	114	21	12	20	29	35	11	34	9	4
105242418	Gm38690	6	8	3	6	18	9.97	13.99	12	15	25.99	15	19.93	5	25.1	11
12000	Avpr2	0	0	3	0	0	0	1	0	2	0	0	0	0	0	1
15000	H2-DMb2	9.26	8.55	1.18	7.72	8.71	14.07	32.58	18.68	17.93	13.19	20.57	9.52	10.31	9.05	8.71
259097	Olfr558	90	148	82	102	160	209	95	173	180	142	170	150	180	158	131
195564	Skint3	0	0	2	0	6	1	10	0	8	0	0	6	0	0	4
22146	Tuba1c	374.93	315.66	423.6	324.56	534.21	936.06	1109.92	840.16	689.64	639.27	697.11	716.55	647.52	698.72	609.66
68137	Kdelr1	1072	921	1018	1028	1167	1447	1299	1333	1332	1148	1298	1191	1164	1064	1172
226527	Cryzl2	135.04	156.86	117.18	101.7	119.4	173.37	151.82	131.07	153.13	122.97	169.98	144.11	134.94	111.04	118.93
67664	Rnf125	297	409	299	329	402	413	476	570	516	474	631	430	397.14	467	412
102639021	LOC102639021	4	3.54	3	0.5	4.47	4.42	0.81	2.19	1.57	4.72	3.01	2.98	0.5	5.02	3.99
110842	Etfa	10647	10051	10166	9621	8050	7135	6712	6680	6994	7909	6720	7961	7860	8598	9325
214384	Myocd	948	756	1036	806	937	928	1173	954	1089	1369	975	999	1078	1077	1154
20220	Sap18	337.46	316.12	295.32	318.74	368.28	371.3	327.9	335.92	325.85	358.59	573.19	283.68	305.62	331.19	333.91
56529	Sec11a	275	297	270	275	355	435	401	459	436	381	409	324	408	359	344
50915	Grb14	3009	2747	2909	2785	2594	1887	1548	2049	2039	3202	1910	2283	2058	2236	2570
71699	Slc41a3	427	334	337	400	500	625	646	383	321	406	657	574	412	731	523
243025	Tmem156	3	0	2	4	2	1	16	3	4	3	1	3	2	4	1
17948	Naip2	31	28	48	39	38	50.64	101	104	60.1	72	73	76	94.56	133.33	56.06
636104	Cfap47	0	2	1	5	2	1	2	1	1	2	1	1	1	0	1
13180	Pcbd1	15	27	19	18	22	26	15	12	12	15	18	21	19	11	11
225131	Wac	958	996	946	898	1059	1145	1059	1105	1083	1076	1175	916	1127	1205	992
56448	Cyp2d22	561	738	837	543	848	960	805	592	668	658	834	881	586	865	765
67231	Tbc1d20	891	1051	912	975	1038	1217	1261	1186	1072	1130	1200	949	1074	1177	977
76574	Mfsd2a	0	1	0	0	0	1	0	1	0	0	1	0	0	0	0
547109	Trim43a	2	3	2	3	5	5	3	6	5	4	2	3	7	3	4
72667	Zfp444	67	57	63	43	67	80	42	74	58	59	63	52	52	50	56
98053	Gtf2f1	283	284	276	281	289	408	444	444	445	349	401	287	337	342	347
53311	Mybph	1	1	0	0	1	0	1.01	0	0	0	1	0	0	0	0
72046	Urgcp	834	710	863	784	733	928	983	959	707	879	920	802	740	802	776
218442	Serinc5	403	510	492	491	549	535	549	570	560	534	542	526	536	467	593
16653	Kras	800.12	906.66	821.91	785.4	952.69	1474.06	1325.72	1428.88	1399.16	1381.21	1330.55	1029.17	1115.89	1355.96	1138.25
50799	Slc25a13	3131	3286	3343	2983	3214	2886	2701	2467	3063	3457	3006	2878	3471	3051	3031
66753	Erlec1	659	682	712	696	777	880	990	792	816	879	856	779	820	814	764
244421	Lonrf1	354	268	352	394	307	199	204	199	281	309	193	147	208	222	249
666060	Frmpd1	2	1	0	1	0	2	0	0	0	0	1	0	1	1	3
24128	Xrn2	832	933	895	834	790	844	984	900	929	853	951	732	940	955	886
241950	Bbs12	40	53	54	61	85	58	78	104	102	76	110	85	52	68	61
76654	Upp2	0	1	1	2	0	1	0	1	0	2	1	1	1	1	4
74600	Mrpl47	308	263	273	241	338	307	317	290	350	292	228	365	259	318	352
19228	Pth1r	42	36	31	34	43	71	62	80	54	64	100	70	68	66	82
12479	Cd1d1	84	71	61	75	59	30	24	37	37	52	53	53	70	57	51
12777	Ccr10	8	10	6	7	17	18	7	13	7	9	13	7	12	9	16
171506	H1f8	1	0	0	0	0	0	0	0	0	0	0	0	0	0	0
619883	Gm6109	1	1	4.18	1	3	2	1	3	0	0	1	0	1	2.03	1
71710	Lrrcc1	310	295	393	527	559	755	322	194	554	684	527	350	251	410	248
227210	Ccnyl1	384	451	436	438	447	676	762	931	847	631	721	693	676	813	646
268595	D430019H16Rik	7	5	20	10	13	29	5	9	24	21	5	9	2	2	5
108089	Rnf144a	310	377	299	362	411	292	340	419	401	365	371	434	247	217	286
269589	Sytl1	1	2	0	1	1	0	2	0	1	1	1	1	1	3	0
12015	Bad	136	139	95	134	166	204.04	186	185	181	160	174.38	167	158	157	155
18717	Pip5k1c	648	659	597	604	717	859	842	825	763	824	802	705	680	770	740
11720	Mat1a	1	1	0	1	0	0	0	0	0	2	0	0	0	0	0
195018	Zzef1	661	743	683	673	762	779	804	841	768	746	739	635	712	759	743
16828	Ldha	8290	7420	7515	7853	7443	9377	13168	14998	12079	9318	9483	11171	9877	11667	11634
100312471	Vmn1r3	0	1	0	0	0	0	0	0.5	0	0	1	0	0.5	0	0
20273	Scn8a	2	9	1	4	1	1	7	13	1	2	9	6	6	2	4
16206	Lrig1	650	736	703	652	823	676	578	670	668	779	633	676	832	612	736
20536	Slc4a3	3595	3860	3797	3241	3356	2858	2910	2764	2524	3106	2901	2844	2734	3031	3730
80987	Nckipsd	107	119	89	96	97	140	127	155	133	154	166	132	118	138	148
94094	Trim34a	150.25	250.99	137.36	179.64	242.57	351.07	237.64	234.97	195.16	172.08	226.86	133.88	1213.54	851.23	175.49
17965	Nbl1	144	156	145	119	187	477	485	318	234	296	358	256	277	209	269
11819	Nr2f2	220	259	179	190	235	234	246	277	251	252	343	242	344	316	273
100036518	Vmn1r223	0	0	0	0	0	0	0	1	0	0	0	0	0	0	0
72930	Ppp2r2b	0	0	0	0	0	1	0	0	0	0	1	1	0	0	1
21419	Tfap2b	0	2	0	0	1	0	2	0	0	1	0	1	1	0	0
21689	Tekt1	1	1	0	0	0	0	0	1	1	3	0	0	1	0	2
12729	Clns1a	391	387	313	382	445	449	484	438	499	470	454	429	407	430	447
66394	Nosip	307	356	314	292	321	323	348	285	313	333	365	258	341	383	293
12452	Ccng2	691	798	730	803	692	546	466	542	615	594	893	562	725	737	716
216976	Rskr	5	5	7	5	4	6	5	7	5	6	6	3	6	8	4
19267	Ptpre	133	139	155	110	120	181	246	210	258	168	181	170	167	149	139
381668	Fbrsl1	575	602	593	607	743	823	917	646	689	783	710	616	632	569	686
74427	Eaf1	426	470	477	492	479	613	561	660	671	576	584	527	531	559	561
11848	Rhoa	3981	4297	3728	3809	4389	5575	5686	5983	5894	5243	5297	4840	5010	5072	4828
68146	Arl13b	199	254	178	206	229	271	241	253	260	250	308	185	265	205	202
53973	Cyp3a41a	0	0	1	0	0	0	0	0	0	1	0	0	0	0	0
20230	Satb1	435	541	460	541	485	488	500	469	488	559	379	405	397	382	406
30936	Slc46a2	2	4	1	0	2	2	2	2	1	2	1	1	1	1	1
231727	B3gnt4	3	9.02	2	2	2	2	2	3	4.02	4.01	5.02	2	3.01	3	2
192160	Casc3	455	593	467	536	490	589	507	619	587	599	668	494	557	598	557
66058	Tmem176a	118	151	133	106	177	255	281	260	255	184	264	146	277	239	205
319178	H2bc3	1	0	1	2	1	0	0	1.08	2	1.03	2	0	1	0	1
20807	Srf	961	964	808	884	992	1558	1488	1384	1197	1331	1256	1041	1154	1289	1262
245404	Dcaf12l1	94	122	134	68	56	52	24	50	62	60	46	56	65	49	124
68999	Anapc10	104	101	110	98	122	127	121	137	114	128	160	129	120	135	113
76954	St5	473	454	423	407	557	628	478	535	560	563	544	588	485	443	450
100163	Pafah2	226	204	176	188	255	257	181	270	269	260	209	212	208	210	198
22393	Wfs1	1348	1176	1467	1309	1177	1742	1943	1602	1618	1517	1134	1287	1289	1361	1383
22420	Wnt6	3	1	1	5	9	5	0	0	6	3	8	2	6	7	2
66935	Cir1	347	427	352	366	359	299	341	271	365	282	396	313	405	316	312
75495	Morn5	0	0	1	0	1	0	0	0	0	1	0	0	4	0	0
22177	Tyrobp	59	80	96	73	139	230	295	206	230	171	181	122	191	152	146
74202	Fblim1	2444	2262	2611	2142	2577	2177	2005	2014	2300	2604	1761	2211	2240	2104	2255
217039	Ggnbp2	1114	1138	1115	973	1141	1057	1058	1019	1080	1082	1074	893	1098	1089	1083
238505	Mtr	1806	1992	1973	2207	1931	1920	2335	2007	2659	2913	2170	1480	1453	2020	3178
243369	Sspo	26	16	15	15	20	22	17	17	13	24	49	27	28	31	21
52466	Slc46a1	21	15	30	18	28	24	22	29	32	26	9	23	15	20	23
30948	Bin1	139	117	131	107	132	269	194	240	167	190	219	176	164	179	181
113868	Acaa1a	854.79	678.88	627.65	767.92	560.85	602.24	613.87	633	618	713	678	713	776	711	679.97
110198	Akr7a5	412	385	393	331	375	320	239	271	265	350	307	293	330	273	335
73830	Eif3k	590	677	772	570	833	942	660	778	647	724	1026	852	612	767	760
67381	Med4	301	317	330	312	317	353	318	328	397	319	362	277	305	338	351
13560	E4f1	142	146	138	131	144	176	163	161	161	178	204	150	161	174	171
268882	Fbxo45	359	376	380	372	443	581	452	428	518	500	405	394	440	385	407
14915	Guca2a	0	1	0	0	0	0	0	0	1	0	0	0	1	0	0
224585	Zfp160	223	296	270	268	298	295	320	327	364	346	391	331	361	363	260
100043034	Rex2	14.42	27.23	18.59	6.32	20.93	25.4	17.79	29.2	10.53	13.63	19.94	25.77	8.97	17.91	15.19
75723	Amotl1	1830	2042	1798	1964	2125	2985	2654	2610	2538	2492	2797	2245	2313	2403	2386
13875	Erf	149	178	174	135	178	306	262	351	286	227	312	259	286	361	323
11836	Araf	1305	1310	1192	1166	1348	1450	1213	1123	1258	1412	1396	1129	1210	1165	1148
12705	Cited1	1	3	0	3	1	2	1	0	1	0	1	0	2	0	3
20379	Sfrp4	2	6	0	3	11	15	3	6	2	6	9	3	3	5	1
101883	Igflr1	17	14	23	28	26	37	27	34	32	32	39	36	27	27	26
66039	Tmem254a	11.94	3.62	15.49	0	5.21	2.61	5.23	2.59	10.39	5.61	15.44	2.36	9.81	1	0
70235	Poc1a	34	25	25	34	35	47	41	48	40	26	29	38	37	33	35
328949	Mcc	349	486	555	523	476	522	346	545	593	597	662	456	504	658	542
69046	Isca1	4342	4344	4470	3964	4674	4734	4175	4226	4538	5064	4109	4215	3949	4293	4593
71954	Suds3	1443	1367	1336	1443	1429	1625	1304	1282	1428	1443	1334	1261	1198	1314	1202
381284	Crocc2	3	1	2	4	4	0	1	0	1	1	2	5	0	4	4
233826	Palb2	17	28	31	30	22	26	25	49	44	16	17	26	31	20	25
233056	Zfp790	283	339	329	307	365	352	258.02	324	306.1	353.02	325	245	316.06	325	327.62
57745	Zfp112	88	87	76	75	88	72	44	59	57	77	67	51	59	61	73
68090	Yif1a	776	735	699	702	787	811	642	733	670	817	636	687	685	714	664
75863	Clec4g	0	9	2	1	3	1	5	6	4	2	6	3	5	1	7
100039830	Gm2446	15.46	9.9	7.18	4.68	1.89	6.33	2.66	6.34	3.04	13.05	17.68	3.87	2.4	8.54	3.99
18121	Nog	3	1	2	1	2	6	2	1	3	11	2	2	0	0	1
18071	Nhlh1	0	0	0	0	0	0	0	1	0	1	1	0	0	1	0
11764	Ap1b1	1026	1196	1113	1067	1249	1340	1482	1317	1238	1278	1242	1076	1158	1231	1135
109620	Dsp	33551	35562	32546	34002	32762	30915	35707	23631	27593	34767	32815	21587	31128	28005	25655
14370	Fzd8	49	70	80	72	76	89	87	89	90	92	80	104	103	97	73
105242430	Gm38699	5.88	3	4.78	3.99	6.55	6.98	2.32	9.52	8.62	14.67	7.88	9.05	8.67	5.11	5.87
12211	Birc6	1398	1467	1387	1271	1517	1553	1563	1661	1531	1630	1634	1308	1402	1356	1332
68098	Rchy1	457	461	421	447	471	501	510	447	510	536	458	479	523	539	450
18752	Prkcg	84	81	74	77	78	97	67	152	71	84	125	111	51	85	97
12145	Cxcr5	8	2	1	4	2	1	2	0	4	2	8	4	6	2	5
76608	Hectd3	624	693	507	508	549	584	548	559	546	608	615	512	627	549	487
13074	Cyp17a1	0	0	0	1	1	0	1	0	0	1	0	0	0	0	0
74100	Arpp21	12	22	8	22	12	9	20	10	32	17	15	12	14	18	19
70240	Ufsp1	37	48	54	38	44	58	57	67	63	52	50	50	46	77	71
18139	Zfp638	1043	1118	1055	1071	1214	1134	1004	1002	1106	1181	1253	917	1001	1067	1047
109333	Pkn2	893	1017	995	978	1063	1304	1095	1109	1203	1195	1206	978	1170	1250	1062
13682	Eif4a2	9339	9254	9075	8748	9472	6965	4846	5559	5987	7082	7282	5738	7524	7484	6865
73407	Tepp	9	8	15	14	10	25	4	13	11	20	15	6	14	5	17
194908	Pld6	6	3	8	6	5	4	4	4	4	8	4	5	3	11	6
64209	Herpud1	3514	6037	4448	4035	3499	2409	2363	1899	2315	2350	2550	1797	3061	3067	2364
14864	Gstm3	1	1	1	4	1	4	7	2	5	3	2	0	2	0	0
68539	Tmem109	1245	1131	1144	1111	893	1097	1158	1130	1089	1149	1090	1026	1014	1187	1138
171212	Galnt10	210	209	214	199	218	330	277	319	284	322	317	286	271	226	253
30791	Slc39a1	853	841	741	784	948	1338	1215	1495	1286	1061	1117	996	1073	1084	934
18168	Npy5r	0	0	0	0	0	1	0	0	0	0	0	0	0	0	0
70561	Txndc16	471	587	555	493	554	630	412	373	462	695	614	480	614	465	509
245631	Pwwp3b	42	52	54	55	72	153	140	85	100	108	109	109	69	59	66
66355	Gmpr	1345	1238	1238	1190	1083	948	968	930	997	1115	984	1003	1106	1076	1092
14156	Fen1	62	64	46	58	51	78	117	173	205	57	46	98	75	59	72
333050	Ksr2	0	0	1	0	0	0	0	0	2	0	1	0	0	0	0
72843	Prdm4	219	216	260	271	286	347	294	436	306	325	327	301	347	335	312
66917	Chordc1	714	722	731	628	816	844	597	664	768	874	715	622	650	880	817
76559	Atg2b	429	573	589	515	523	613	557	643	553	553	558	461	556	548	563
320595	Phf8	292	356	357	315	320	357	353	376	380	407	416	311	377	360	360
24086	Tlk2	736	850	884	892	925	1004	983	1050	989	948	973	893	990	966	953
78455	Helz	561	605	599	530	600	600	557	556	593	619	542	508	516	528	538
667772	Myh15	0	0	0	0	0	0	0	0	0	1	0	0	0	0	0
68839	Ankrd46	714	754	711	676	776	876	778	785	803	819	835	685	848	770	752
70103	Znhit1	294.3	305.45	287.23	303.64	354.89	366.42	290.43	263.43	348.5	345.19	293.45	277.31	284.64	345.91	309.16
59036	Dact1	249	189	125	197	232	332	220	312	217	288	233	265	389	255	203
73047	Camk2n2	7	6	7	5	8	18	13	9	8	9	9	10	8	9	5
58243	Nap1l5	33	29	28	24	35	35	11	11	23	29	22	17	22	14	13
11498	Adam4	4	7	10	6	6	9	4	10	7	7	9	6	6	11	11
626316	Zfp987	9.28	17.49	13.33	1	9.35	13.62	11.02	21.5	9.84	3.15	6.04	8.98	7.16	3.05	11.35
98711	Rdh10	97	95	110	96	97	163	106	89	144	140	127	97	133	122	108
382064	Gm1110	0	1	0	0	1	0	0	1	0	0	0	0	1	0	0
243979	Mrgprb2	1	1	1	0	1	0	0	1	1	3	0	2	0	1	0
74694	Tbc1d30	40	40	43	37	46	56	52	56	62	70	49	44	35	74	60
108989	Tpr	3046.09	3388.98	3143	3011	3209.9	3543.93	3502	3173	3487.9	3503.62	3404.91	2551.92	3176.94	2753.99	2729.15
66493	Mrpl51	1156	1278	1233	1102	1204	1234	1255	1174	1240	1282	1065	1198	1035	1287	1210
12695	Patj	779	695	643	727	577	472	386	270	319	420	344	302	348	398	410
66696	Snx31	0	0	0	0	0	0	0	0	0	0	2	0	0	0	0
319293	Gpr141b	2	1	4	8	6	2	15	3	6	14	5	3	3	3	7
18795	Plcb1	211	236	155	207	245	342	261	462	394	371	365	273	236	296	323
14231	Fkbp7	192	235	198	243	242	333	335	285	304	317	338	265	309	254	256
71398	5430427O19Rik	9	8	4	4	7	8	19	19	13	14	9	4	15	16	13
243833	Zfp128	63	78	66	57	74	56	49	61	76	74	79	60	75	74	82
107895	Mgat5	340	344	362	327	412	545	485	636	475	553	468	538	493	506	476
68507	Ppfia4	27	37	28	22	53	57	72	39	52	54	55	64	57	47	40
73332	Ccdc30	6	6	3	1	4	4	5	4	3	3	1	2	8	2	1
56075	Pdss1	236	272	246.5	215	266	284	298	390.47	327.42	313	204	283	258	275.75	248.38
22323	Vasp	366	433	309	385	451	671	708	845	716	610	684	574	635	653	530
71835	Lancl2	256	272	275	252	336	273	337	348	388	332	316	293	306	319	340
225028	Map4k3	860	1002	794	881	958	1081	925	1025	1124	1106	1293	1114	1041	1295	979
13194	Ddb1	3905	4287	4011	3605	3652	4317	4531	4357	4316	4093	4309	3513	4289	3670	3806
414872	Zyg11b	1678	1917	2160	1746	2046	2078	1864	1727	1895	2110	1850	1620	1796	1848	1879
330812	Rnf150	540	514	459	470	487	521	421	449	494	592	472	430	445	396	504
20016	Polr1c	172	225	149	179	240	253	257	261	234	254	270	189	229	254	229
67684	Luc7l3	1173	1295	1019	1195	1513	1531	1439	1451	1432	1716	1721	1495	1554	1848	1453
102632737	Gm30732	6	2	6	7	4	17	13	12	7	7	13	11	7	4	10
74769	Pik3cb	368	369	417	435	413	456	421	483	495	457	391	393	414	461	410
209743	Minar1	0	0	0	0	0	0	0	1	0	0	0	0	0	0	0
237891	Gas2l2	0	0	0	0	0	0	0	0	0	0	1	0	0	0	0
11946	Atp5a1	66048	60238	61681	57831	49884	45910	48588	45333	49023	51889	44475	50869	54801	52928	58762
52245	Commd2	155	148	110	139	160	168	173	196	193	181	172	142	148	156	135
18332	Olfr33	0	0	0	1	0	0	0	0	0	0	0	0	0	0	0
231830	Micall2	48	27	20	34	34	72	65	121	102	68	44	77	41	34	46
93707	Pcdhgc4	31.98	26.05	17.99	15.12	14.51	23.95	13.44	16.74	34.43	13.57	19.74	22.54	23.57	25.87	26.78
209601	Erich3	13	17	12	7	20	6	16	8	9	12	3	11	8	11	7
380882	Gm906	0	0	1	0	0	0	1	0	0	0	0	0	0	0	0
19184	Psmc5	1204	1185	1117	1152	1172	1219	1193	1174	1232	1205	999	945	1029	1158	1093
170711	Otud7a	1	1	0	2	2	0	1	4	2	2	3	3	3	1	3
242646	Tctex1d4	0	1	0	0	0	0	0	1	1	0	0	1	1	0	0
69519	Rwdd2a	7	9	4	7	7	10	13	11	13	7	15	6	14	14	10
101206	Tada3	187	256	206	241	241	289	247	304	246	246	253	268	218	237	265
333048	Tmem211	0	0	0	0	0	0	0	0	0	0	0	1	0	0	0
20823	Ssb	1246	1229.62	1114.89	1163.99	1253.12	1369.92	1390.84	1454.92	1463.76	1343.9	1451.83	1207.77	1374.79	1289.86	1280.98
380773	Slirp	334	317	340	342	402	383	382	337	434	377	307	352	370	361	350
102633740	Gm31493	84.87	145.25	65.01	87.68	95.25	97.77	87.81	102.38	75.68	63.99	100.94	77.07	54.83	66.62	74.86
53334	Gosr1	496	489	501	462	525	691	626	668	635	641	637	512	644	659	547
77371	Sec24a	293	385	368	308	368	449	444	403	403	426	434	334	364	407	383
227288	Cxcr1	1	0	0	0	0	0	0	0	0	0	0	0	0	0	0
15494	Hsd3b3	2	1	0	2	3	0	3	1	0	3	2	1	1	2	0
211347	Pank3	658	882	802	730	929	1157	871	1002	1113	956	1220	984	988	707	810
217517	Stxbp6	168	194	154	139	215	199	144	144	143	177	197	161	191	173	206
67532	Mfap1a	892.77	965.54	936.5	995.4	961.36	870.52	1117.42	817.51	803.91	974.3	1069.85	828.46	1050.29	940.8	899.41
654795	Sdr39u1	942.96	920.39	841.3	726.59	788.52	798.33	713.09	794.79	758.9	889.26	724.55	847.27	796.15	828.71	917.62
73748	Gadl1	0	1	1	0	0	1	0	1	1	1	0	0	1	0	0
14764	Ptgdr2	0	0	0	0	0	0	1	1.01	0	0	0	0	0	1.08	0
66645	Pspc1	310	283	261	253	253	265	297	280	302	306	264	256	250	204	263
16797	Lat	1	2	0	2	4	4	4	2	2	2	4	1	2	2	1
11876	Artn	2	3	0	3	0	5	2	6	2	1	0	3	0	0	3
14972	H2-K1	1293.57	2635.6	3658.87	2362.34	2266.83	2958.08	4642.92	3563.14	6612.97	3643.99	2821.65	2562.2	4045.9	5221.41	1668.46
231858	Radil	18	20	22	22	25	50	63	62	48	47	59	34	31	35	31
98732	Rab3gap2	650	627	686	656	601	826	911	764	855	847	830	631	688	670	648
18073	Nid1	4341.83	6055.19	4728.07	4976.79	6961.63	9858.01	7060.57	9094.39	7098.89	8387.42	10921.9	7791.87	12252.8	8308.63	6484.8
66371	Chmp4c	205	156	138	156	164	138	212	105	159	141	121	92	132	115	119
75258	4930563M21Rik	0	0	0	0	1	1	0	0	1	0	2	2	1	0	0
208084	Pif1	2	2	2	1	3	5	2	16	17	2	2	10	5	1	2
70802	Pwwp2a	338.15	373.19	309.01	292	378.59	350.01	361.5	342.01	386.19	387.04	419.19	327	344.06	423.25	371.01
67248	Rpl39	705	791	628	637	894	979	1187	1011	1033	849	1282	884	785	856	879
19746	Rhd	147	149	133	143	143	133	113	101	86	147	126	104	97	142	141
[truncated: 15,730 more rows]
